# Supplementary material for: High prevalence of diabetes mellitus and impaired glucose tolerance in liver cancer patients: A hospital based study of 4610 patients with benign tumors or specific cancers
Source: F1000Res. 2016 Jun 16;5:1397. [Version 1] doi: 10.12688/f1000research.8457.1 (PMC4995685; doi:10.12688/f1000research.8457.1)
Supplement: Patient data [file f1000research-5-9106-s0000.tgz]

Archive with 1 entries (1 files):
- d93013f3-26e3-41fe-9ea8-076a14764f11_rawdata1.csv
