# Supplementary material for: High prevalence of diabetes mellitus and impaired glucose tolerance in liver cancer patients: A hospital based study of 4610 patients with benign tumors or specific cancers
Source: F1000Res. 2016 Jun 16;5:1397. [Version 1] doi: 10.12688/f1000research.8457.1 (PMC4995685; doi:10.12688/f1000research.8457.1)
Supplement: Patient data [file f1000research-5-9106-s0000.tgz › d93013f3-26e3-41fe-9ea8-076a14764f11_rawdata1.csv]

sex	ethnic	dmhist	FG	pbg	age.gr	DM	IFG	IGT	dia1	dia2	dia3	dia4	dia5	dia6	dia7	dia8	Diagnosis
Male	zhuang	no	5.53	5.5	(50,60]	FALSE	FALSE	FALSE	TRUE	FALSE	FALSE	FALSE	TRUE	FALSE	FALSE	FALSE	liver cancer
Male	han	no	4.69	3.9	(30,40]	FALSE	FALSE	FALSE	TRUE	FALSE	FALSE	FALSE	TRUE	FALSE	FALSE	FALSE	liver cancer
Male	zhuang	no	5.01	4.63	(30,40]	FALSE	FALSE	FALSE	TRUE	FALSE	FALSE	FALSE	TRUE	FALSE	FALSE	FALSE	liver cancer
Male	zhuang	no	4.8	4.43	(30,40]	FALSE	FALSE	FALSE	TRUE	FALSE	FALSE	FALSE	TRUE	FALSE	FALSE	FALSE	liver cancer
Male	han	yes	5.17	12.41	(50,60]	TRUE	FALSE	FALSE	TRUE	FALSE	FALSE	FALSE	TRUE	FALSE	FALSE	FALSE	liver cancer
Male	han	no	4.46	6.19	(50,60]	FALSE	FALSE	FALSE	TRUE	FALSE	FALSE	FALSE	TRUE	FALSE	FALSE	FALSE	liver cancer
Male	han	no	3.1	3.9	(60,70]	FALSE	FALSE	FALSE	TRUE	FALSE	FALSE	FALSE	TRUE	FALSE	FALSE	FALSE	liver cancer
Male	han	no	3.76	4.47	(30,40]	FALSE	FALSE	FALSE	TRUE	FALSE	FALSE	FALSE	TRUE	FALSE	FALSE	FALSE	liver cancer
Male	han	yes	6.77	14.18	(50,60]	TRUE	FALSE	FALSE	TRUE	FALSE	FALSE	FALSE	TRUE	FALSE	FALSE	FALSE	liver cancer
Male	han	no	12.92	16.2	(60,70]	TRUE	FALSE	FALSE	TRUE	FALSE	FALSE	FALSE	TRUE	FALSE	FALSE	FALSE	liver cancer
Male	zhuang	no	5.94	4.82	(40,50]	FALSE	FALSE	FALSE	TRUE	FALSE	FALSE	FALSE	TRUE	FALSE	FALSE	FALSE	liver cancer
Male	han	no	4.72	9.47	(50,60]	FALSE	FALSE	TRUE	TRUE	FALSE	FALSE	FALSE	TRUE	FALSE	FALSE	FALSE	liver cancer
Male	zhuang	no	5.45	5.7	(50,60]	FALSE	FALSE	FALSE	TRUE	FALSE	FALSE	FALSE	TRUE	FALSE	FALSE	FALSE	liver cancer
Female	han	no	4.47	5.2	(30,40]	FALSE	FALSE	FALSE	TRUE	FALSE	FALSE	FALSE	TRUE	FALSE	FALSE	FALSE	liver cancer
Male	han	no	5.33	8.4	(50,60]	FALSE	FALSE	TRUE	TRUE	FALSE	FALSE	FALSE	TRUE	FALSE	FALSE	FALSE	liver cancer
Male	zhuang	no	3.76	5.65	(50,60]	FALSE	FALSE	FALSE	TRUE	FALSE	FALSE	FALSE	TRUE	FALSE	FALSE	FALSE	liver cancer
Male	han	no	5.36	5.63	(40,50]	FALSE	FALSE	FALSE	TRUE	FALSE	FALSE	FALSE	TRUE	FALSE	FALSE	FALSE	liver cancer
Female	han	no	7.09	11.74	(70,100]	TRUE	FALSE	FALSE	TRUE	FALSE	FALSE	FALSE	TRUE	FALSE	FALSE	FALSE	liver cancer
Male	zhuang	no	5.44	9.57	(40,50]	FALSE	FALSE	TRUE	TRUE	FALSE	FALSE	FALSE	TRUE	FALSE	FALSE	FALSE	liver cancer
Male	han	no	6.87	16.34	(70,100]	TRUE	FALSE	FALSE	TRUE	FALSE	FALSE	FALSE	TRUE	FALSE	FALSE	FALSE	liver cancer
Male	zhuang	no	3.62	4.36	(40,50]	FALSE	FALSE	FALSE	TRUE	FALSE	FALSE	FALSE	TRUE	FALSE	FALSE	FALSE	liver cancer
Male	han	no	3.1	4.52	(40,50]	FALSE	FALSE	FALSE	TRUE	FALSE	FALSE	FALSE	TRUE	FALSE	FALSE	FALSE	liver cancer
Male	han	no	4.16	4.68	(50,60]	FALSE	FALSE	FALSE	TRUE	FALSE	FALSE	FALSE	TRUE	FALSE	FALSE	FALSE	liver cancer
Male	zhuang	no	5.5	7.44	(40,50]	FALSE	FALSE	FALSE	TRUE	FALSE	FALSE	FALSE	TRUE	FALSE	FALSE	FALSE	liver cancer
Male	zhuang	no	4.77	3.95	(0,30]	FALSE	FALSE	FALSE	TRUE	FALSE	FALSE	FALSE	TRUE	FALSE	FALSE	FALSE	liver cancer
Female	han	no	4.69	4.2	(50,60]	FALSE	FALSE	FALSE	TRUE	FALSE	FALSE	FALSE	TRUE	FALSE	FALSE	FALSE	liver cancer
Male	zhuang	no	3.82	3.9	(40,50]	FALSE	FALSE	FALSE	TRUE	FALSE	FALSE	FALSE	TRUE	FALSE	FALSE	FALSE	liver cancer
Female	han	no	3.81	9.41	(40,50]	FALSE	FALSE	TRUE	TRUE	FALSE	FALSE	FALSE	TRUE	FALSE	FALSE	FALSE	liver cancer
Male	zhuang	no	3.78	4.24	(40,50]	FALSE	FALSE	FALSE	TRUE	FALSE	FALSE	FALSE	TRUE	FALSE	FALSE	FALSE	liver cancer
Male	han	no	3.51	4.49	(40,50]	FALSE	FALSE	FALSE	TRUE	FALSE	FALSE	FALSE	TRUE	FALSE	FALSE	FALSE	liver cancer
Male	han	no	4.67	4.71	(50,60]	FALSE	FALSE	FALSE	TRUE	FALSE	FALSE	FALSE	TRUE	FALSE	FALSE	FALSE	liver cancer
Male	han	no	4.44	5.8	(40,50]	FALSE	FALSE	FALSE	TRUE	FALSE	FALSE	FALSE	TRUE	FALSE	FALSE	FALSE	liver cancer
Male	han	no	5.02	16.6	(50,60]	TRUE	FALSE	FALSE	TRUE	FALSE	FALSE	FALSE	TRUE	FALSE	FALSE	FALSE	liver cancer
Male	zhuang	no	4.91	6.5	(70,100]	FALSE	FALSE	FALSE	TRUE	FALSE	FALSE	FALSE	TRUE	FALSE	FALSE	FALSE	liver cancer
Male	han	no	3.54	5	(50,60]	FALSE	FALSE	FALSE	TRUE	FALSE	FALSE	FALSE	TRUE	FALSE	FALSE	FALSE	liver cancer
Male	han	no	3.97	5.98	(50,60]	FALSE	FALSE	FALSE	TRUE	FALSE	FALSE	FALSE	TRUE	FALSE	FALSE	FALSE	liver cancer
Female	han	no	5.65	10.78	(70,100]	FALSE	FALSE	TRUE	TRUE	FALSE	FALSE	FALSE	TRUE	FALSE	FALSE	FALSE	liver cancer
Male	han	yes	7.19	12.47	(60,70]	TRUE	FALSE	FALSE	TRUE	FALSE	FALSE	FALSE	TRUE	FALSE	FALSE	FALSE	liver cancer
Male	zhuang	no	4.73	3.69	(50,60]	FALSE	FALSE	FALSE	TRUE	FALSE	FALSE	FALSE	TRUE	FALSE	FALSE	FALSE	liver cancer
Male	han	no	5.2	6.59	(40,50]	FALSE	FALSE	FALSE	TRUE	FALSE	FALSE	FALSE	TRUE	FALSE	FALSE	FALSE	liver cancer
Male	han	no	5.4	7.79	(50,60]	FALSE	FALSE	FALSE	TRUE	FALSE	FALSE	FALSE	TRUE	FALSE	FALSE	FALSE	liver cancer
Male	han	no	4.92	6.67	(50,60]	FALSE	FALSE	FALSE	TRUE	FALSE	FALSE	FALSE	TRUE	FALSE	FALSE	FALSE	liver cancer
Male	han	no	4.73	8.71	(40,50]	FALSE	FALSE	TRUE	TRUE	FALSE	FALSE	FALSE	TRUE	FALSE	FALSE	FALSE	liver cancer
Male	zhuang	no	3.98	8.18	(30,40]	FALSE	FALSE	TRUE	TRUE	FALSE	FALSE	FALSE	TRUE	FALSE	FALSE	FALSE	liver cancer
Male	han	no	4.21	5.1	(40,50]	FALSE	FALSE	FALSE	TRUE	FALSE	FALSE	FALSE	TRUE	FALSE	FALSE	FALSE	liver cancer
Male	han	no	4.89	10.49	(50,60]	FALSE	FALSE	TRUE	TRUE	FALSE	FALSE	FALSE	TRUE	FALSE	FALSE	FALSE	liver cancer
Female	han	no	4.22	4.2	(40,50]	FALSE	FALSE	FALSE	TRUE	FALSE	FALSE	FALSE	TRUE	FALSE	FALSE	FALSE	liver cancer
Male	zhuang	no	3.1	4.3	(50,60]	FALSE	FALSE	FALSE	TRUE	FALSE	FALSE	FALSE	TRUE	FALSE	FALSE	FALSE	liver cancer
Male	zhuang	no	4.62	7.84	(60,70]	FALSE	FALSE	TRUE	TRUE	FALSE	FALSE	FALSE	TRUE	FALSE	FALSE	FALSE	liver cancer
Male	zhuang	no	3.9	5.92	(60,70]	FALSE	FALSE	FALSE	TRUE	FALSE	FALSE	FALSE	TRUE	FALSE	FALSE	FALSE	liver cancer
Male	han	no	4.64	6.6	(40,50]	FALSE	FALSE	FALSE	TRUE	FALSE	FALSE	FALSE	TRUE	FALSE	FALSE	FALSE	liver cancer
Male	zhuang	no	4.63	4.03	(0,30]	FALSE	FALSE	FALSE	TRUE	FALSE	FALSE	FALSE	TRUE	FALSE	FALSE	FALSE	liver cancer
Male	han	no	2.4	6.56	(50,60]	FALSE	FALSE	FALSE	TRUE	FALSE	FALSE	FALSE	TRUE	FALSE	FALSE	FALSE	liver cancer
Male	han	no	4.97	5.78	(60,70]	FALSE	FALSE	FALSE	TRUE	FALSE	FALSE	FALSE	TRUE	FALSE	FALSE	FALSE	liver cancer
Male	han	no	5.29	6.81	(50,60]	FALSE	FALSE	FALSE	TRUE	FALSE	FALSE	FALSE	TRUE	FALSE	FALSE	FALSE	liver cancer
Male	han	no	4.64	8.12	(50,60]	FALSE	FALSE	TRUE	TRUE	FALSE	FALSE	FALSE	TRUE	FALSE	FALSE	FALSE	liver cancer
Male	zhuang	no	5.14	8.12	(70,100]	FALSE	FALSE	TRUE	TRUE	FALSE	FALSE	FALSE	TRUE	FALSE	FALSE	FALSE	liver cancer
Male	han	no	4.67	7.58	(40,50]	FALSE	FALSE	FALSE	TRUE	FALSE	FALSE	FALSE	TRUE	FALSE	FALSE	FALSE	liver cancer
Male	han	no	4.72	5.16	(40,50]	FALSE	FALSE	FALSE	TRUE	FALSE	FALSE	FALSE	TRUE	FALSE	FALSE	FALSE	liver cancer
Male	han	no	3.58	4.67	(30,40]	FALSE	FALSE	FALSE	TRUE	FALSE	FALSE	FALSE	TRUE	FALSE	FALSE	FALSE	liver cancer
Male	han	no	5.11	4.39	(40,50]	FALSE	FALSE	FALSE	TRUE	FALSE	FALSE	FALSE	TRUE	FALSE	FALSE	FALSE	liver cancer
Male	han	no	5.47	9.22	(50,60]	FALSE	FALSE	TRUE	TRUE	FALSE	FALSE	FALSE	TRUE	FALSE	FALSE	FALSE	liver cancer
Male	han	no	6.56	10.73	(40,50]	FALSE	TRUE	TRUE	TRUE	FALSE	FALSE	FALSE	TRUE	FALSE	FALSE	FALSE	liver cancer
Male	han	yes	14.75	25.87	(70,100]	TRUE	FALSE	FALSE	TRUE	FALSE	FALSE	FALSE	TRUE	FALSE	FALSE	FALSE	liver cancer
Male	han	no	6.4	4.82	(70,100]	FALSE	TRUE	FALSE	TRUE	FALSE	FALSE	FALSE	TRUE	FALSE	FALSE	FALSE	liver cancer
Male	han	no	5.22	5.55	(40,50]	FALSE	FALSE	FALSE	TRUE	FALSE	FALSE	FALSE	TRUE	FALSE	FALSE	FALSE	liver cancer
Male	han	no	6.32	5.16	(70,100]	FALSE	TRUE	FALSE	TRUE	FALSE	FALSE	FALSE	TRUE	FALSE	FALSE	FALSE	liver cancer
Male	han	no	5.14	4.44	(40,50]	FALSE	FALSE	FALSE	TRUE	FALSE	FALSE	FALSE	TRUE	FALSE	FALSE	FALSE	liver cancer
Male	han	no	5.82	11.86	(40,50]	TRUE	FALSE	FALSE	TRUE	FALSE	FALSE	FALSE	TRUE	FALSE	FALSE	FALSE	liver cancer
Male	zhuang	no	5.16	10.69	(40,50]	FALSE	FALSE	TRUE	TRUE	FALSE	FALSE	FALSE	TRUE	FALSE	FALSE	FALSE	liver cancer
Male	zhuang	no	4.16	4.77	(40,50]	FALSE	FALSE	FALSE	TRUE	FALSE	FALSE	FALSE	TRUE	FALSE	FALSE	FALSE	liver cancer
Female	zhuang	no	4.15	5.5	(60,70]	FALSE	FALSE	FALSE	TRUE	FALSE	FALSE	FALSE	TRUE	FALSE	FALSE	FALSE	liver cancer
Male	han	no	4.59	9.31	(40,50]	FALSE	FALSE	TRUE	TRUE	FALSE	FALSE	FALSE	TRUE	FALSE	FALSE	FALSE	liver cancer
Male	zhuang	no	4.71	7.01	(40,50]	FALSE	FALSE	FALSE	TRUE	FALSE	FALSE	FALSE	TRUE	FALSE	FALSE	FALSE	liver cancer
Male	other ethnic	no	4.97	4.74	(40,50]	FALSE	FALSE	FALSE	TRUE	FALSE	FALSE	FALSE	TRUE	FALSE	FALSE	FALSE	liver cancer
Male	han	no	4.16	6.44	(30,40]	FALSE	FALSE	FALSE	TRUE	FALSE	FALSE	FALSE	TRUE	FALSE	FALSE	FALSE	liver cancer
Female	han	no	6.02	6.29	(50,60]	FALSE	FALSE	FALSE	TRUE	FALSE	FALSE	FALSE	TRUE	FALSE	FALSE	FALSE	liver cancer
Male	han	no	4.97	6.67	(40,50]	FALSE	FALSE	FALSE	TRUE	FALSE	FALSE	FALSE	TRUE	FALSE	FALSE	FALSE	liver cancer
Female	zhuang	no	5.1	6.68	(50,60]	FALSE	FALSE	FALSE	TRUE	FALSE	FALSE	FALSE	TRUE	FALSE	FALSE	FALSE	liver cancer
Male	han	no	3.89	12.26	(40,50]	TRUE	FALSE	FALSE	TRUE	FALSE	FALSE	FALSE	TRUE	FALSE	FALSE	FALSE	liver cancer
Male	han	no	5.39	3.97	(50,60]	FALSE	FALSE	FALSE	TRUE	FALSE	FALSE	FALSE	TRUE	FALSE	FALSE	FALSE	liver cancer
Male	han	no	5.24	5	(60,70]	FALSE	FALSE	FALSE	TRUE	FALSE	FALSE	FALSE	TRUE	FALSE	FALSE	FALSE	liver cancer
Male	zhuang	no	4.7	6.65	(0,30]	FALSE	FALSE	FALSE	TRUE	FALSE	FALSE	FALSE	TRUE	FALSE	FALSE	FALSE	liver cancer
Male	zhuang	no	5.91	5.45	(30,40]	FALSE	FALSE	FALSE	TRUE	FALSE	FALSE	FALSE	TRUE	FALSE	FALSE	FALSE	liver cancer
Male	han	no	6.38	4.76	(40,50]	FALSE	TRUE	FALSE	TRUE	FALSE	FALSE	FALSE	TRUE	FALSE	FALSE	FALSE	liver cancer
Male	han	no	5.15	12.54	(50,60]	TRUE	FALSE	FALSE	TRUE	FALSE	FALSE	FALSE	TRUE	FALSE	FALSE	FALSE	liver cancer
Male	han	no	5.16	7.57	(40,50]	FALSE	FALSE	FALSE	TRUE	FALSE	FALSE	FALSE	TRUE	FALSE	FALSE	FALSE	liver cancer
Male	han	no	4.39	7.2	(40,50]	FALSE	FALSE	FALSE	TRUE	FALSE	FALSE	FALSE	TRUE	FALSE	FALSE	FALSE	liver cancer
Male	zhuang	no	5.06	7.26	(40,50]	FALSE	FALSE	FALSE	TRUE	FALSE	FALSE	FALSE	TRUE	FALSE	FALSE	FALSE	liver cancer
Male	zhuang	no	5.77	9.29	(40,50]	FALSE	FALSE	TRUE	TRUE	FALSE	FALSE	FALSE	TRUE	FALSE	FALSE	FALSE	liver cancer
Male	han	yes	6.91	7.57	(50,60]	TRUE	FALSE	FALSE	TRUE	FALSE	FALSE	FALSE	TRUE	FALSE	FALSE	FALSE	liver cancer
Male	han	no	7.81	20.87	(40,50]	TRUE	FALSE	FALSE	TRUE	FALSE	FALSE	FALSE	TRUE	FALSE	FALSE	FALSE	liver cancer
Male	han	no	4.04	5.12	(30,40]	FALSE	FALSE	FALSE	TRUE	FALSE	FALSE	FALSE	TRUE	FALSE	FALSE	FALSE	liver cancer
Male	han	no	4.35	6.43	(40,50]	FALSE	FALSE	FALSE	TRUE	FALSE	FALSE	FALSE	TRUE	FALSE	FALSE	FALSE	liver cancer
Male	han	no	4.96	9.99	(40,50]	FALSE	FALSE	TRUE	TRUE	FALSE	FALSE	FALSE	TRUE	FALSE	FALSE	FALSE	liver cancer
Male	other ethnic	no	4.64	7.56	(40,50]	FALSE	FALSE	FALSE	TRUE	FALSE	FALSE	FALSE	TRUE	FALSE	FALSE	FALSE	liver cancer
Male	han	yes	5.32	24.14	(50,60]	TRUE	FALSE	FALSE	TRUE	FALSE	FALSE	FALSE	TRUE	FALSE	FALSE	FALSE	liver cancer
Male	han	yes	7.16	15.72	(70,100]	TRUE	FALSE	FALSE	TRUE	FALSE	FALSE	FALSE	TRUE	FALSE	FALSE	FALSE	liver cancer
Male	han	no	5.55	6.87	(70,100]	FALSE	FALSE	FALSE	TRUE	FALSE	FALSE	FALSE	TRUE	FALSE	FALSE	FALSE	liver cancer
Male	han	no	4.99	4.35	(30,40]	FALSE	FALSE	FALSE	TRUE	FALSE	FALSE	FALSE	TRUE	FALSE	FALSE	FALSE	liver cancer
Male	han	yes	6.58	11.73	(50,60]	TRUE	FALSE	FALSE	TRUE	FALSE	FALSE	FALSE	TRUE	FALSE	FALSE	FALSE	liver cancer
Male	han	no	8.03	6.9	(60,70]	TRUE	FALSE	FALSE	TRUE	FALSE	FALSE	FALSE	TRUE	FALSE	FALSE	FALSE	liver cancer
Male	han	no	4.3	4.13	(60,70]	FALSE	FALSE	FALSE	TRUE	FALSE	FALSE	FALSE	TRUE	FALSE	FALSE	FALSE	liver cancer
Male	han	no	4.69	9.86	(50,60]	FALSE	FALSE	TRUE	TRUE	FALSE	FALSE	FALSE	TRUE	FALSE	FALSE	FALSE	liver cancer
Male	zhuang	no	3.43	5.71	(30,40]	FALSE	FALSE	FALSE	TRUE	FALSE	FALSE	FALSE	TRUE	FALSE	FALSE	FALSE	liver cancer
Male	han	no	4.6	4.25	(0,30]	FALSE	FALSE	FALSE	TRUE	FALSE	FALSE	FALSE	TRUE	FALSE	FALSE	FALSE	liver cancer
Male	han	no	4.49	5.3	(50,60]	FALSE	FALSE	FALSE	TRUE	FALSE	FALSE	FALSE	TRUE	FALSE	FALSE	FALSE	liver cancer
Female	han	no	5.22	6.07	(50,60]	FALSE	FALSE	FALSE	TRUE	FALSE	FALSE	FALSE	TRUE	FALSE	FALSE	FALSE	liver cancer
Male	han	no	4.25	3.93	(40,50]	FALSE	FALSE	FALSE	TRUE	FALSE	FALSE	FALSE	TRUE	FALSE	FALSE	FALSE	liver cancer
Male	zhuang	no	5.12	6.97	(60,70]	FALSE	FALSE	FALSE	TRUE	FALSE	FALSE	FALSE	TRUE	FALSE	FALSE	FALSE	liver cancer
Male	han	no	4.33	7.53	(70,100]	FALSE	FALSE	FALSE	TRUE	FALSE	FALSE	FALSE	TRUE	FALSE	FALSE	FALSE	liver cancer
Male	han	no	5.34	6.23	(0,30]	FALSE	FALSE	FALSE	TRUE	FALSE	FALSE	FALSE	TRUE	FALSE	FALSE	FALSE	liver cancer
Male	han	no	4.32	6.68	(50,60]	FALSE	FALSE	FALSE	TRUE	FALSE	FALSE	FALSE	TRUE	FALSE	FALSE	FALSE	liver cancer
Male	han	no	4.26	7.35	(40,50]	FALSE	FALSE	FALSE	TRUE	FALSE	FALSE	FALSE	TRUE	FALSE	FALSE	FALSE	liver cancer
Male	han	no	4.39	7.67	(30,40]	FALSE	FALSE	FALSE	TRUE	FALSE	FALSE	FALSE	TRUE	FALSE	FALSE	FALSE	liver cancer
Female	han	no	5	5.81	(30,40]	FALSE	FALSE	FALSE	TRUE	FALSE	FALSE	FALSE	TRUE	FALSE	FALSE	FALSE	liver cancer
Female	zhuang	no	5.77	5.62	(50,60]	FALSE	FALSE	FALSE	TRUE	FALSE	FALSE	FALSE	TRUE	FALSE	FALSE	FALSE	liver cancer
Female	han	no	4.54	6.61	(40,50]	FALSE	FALSE	FALSE	TRUE	FALSE	FALSE	FALSE	TRUE	FALSE	FALSE	FALSE	liver cancer
Female	zhuang	no	4.43	4.4	(60,70]	FALSE	FALSE	FALSE	TRUE	FALSE	FALSE	FALSE	TRUE	FALSE	FALSE	FALSE	liver cancer
Male	han	no	4.86	5.91	(30,40]	FALSE	FALSE	FALSE	TRUE	FALSE	FALSE	FALSE	TRUE	FALSE	FALSE	FALSE	liver cancer
Female	han	no	4.79	4.78	(60,70]	FALSE	FALSE	FALSE	TRUE	FALSE	FALSE	FALSE	TRUE	FALSE	FALSE	FALSE	liver cancer
Male	han	no	5.46	5.76	(40,50]	FALSE	FALSE	FALSE	TRUE	FALSE	FALSE	FALSE	TRUE	FALSE	FALSE	FALSE	liver cancer
Male	zhuang	no	5.1	4.03	(40,50]	FALSE	FALSE	FALSE	TRUE	FALSE	FALSE	FALSE	TRUE	FALSE	FALSE	FALSE	liver cancer
Female	han	no	4.9	4.66	(40,50]	FALSE	FALSE	FALSE	TRUE	FALSE	FALSE	FALSE	TRUE	FALSE	FALSE	FALSE	liver cancer
Male	han	no	4.08	8.29	(40,50]	FALSE	FALSE	TRUE	TRUE	FALSE	FALSE	FALSE	TRUE	FALSE	FALSE	FALSE	liver cancer
Male	han	yes	3.1	9.95	(70,100]	TRUE	FALSE	FALSE	TRUE	FALSE	FALSE	FALSE	TRUE	FALSE	FALSE	FALSE	liver cancer
Male	zhuang	no	4.73	6.27	(70,100]	FALSE	FALSE	FALSE	TRUE	FALSE	FALSE	FALSE	TRUE	FALSE	FALSE	FALSE	liver cancer
Male	han	no	5.61	7.13	(40,50]	FALSE	FALSE	FALSE	TRUE	FALSE	FALSE	FALSE	TRUE	FALSE	FALSE	FALSE	liver cancer
Male	zhuang	no	4.82	6.01	(40,50]	FALSE	FALSE	FALSE	TRUE	FALSE	FALSE	FALSE	TRUE	FALSE	FALSE	FALSE	liver cancer
Male	han	no	3.83	4.05	(50,60]	FALSE	FALSE	FALSE	TRUE	FALSE	FALSE	FALSE	TRUE	FALSE	FALSE	FALSE	liver cancer
Male	zhuang	no	4.48	3.9	(30,40]	FALSE	FALSE	FALSE	TRUE	FALSE	FALSE	FALSE	TRUE	FALSE	FALSE	FALSE	liver cancer
Male	han	no	4.39	3.93	(30,40]	FALSE	FALSE	FALSE	TRUE	FALSE	FALSE	FALSE	TRUE	FALSE	FALSE	FALSE	liver cancer
Male	han	no	3.2	6.36	(40,50]	FALSE	FALSE	FALSE	TRUE	FALSE	FALSE	FALSE	TRUE	FALSE	FALSE	FALSE	liver cancer
Male	zhuang	no	3.81	4.2	(50,60]	FALSE	FALSE	FALSE	TRUE	FALSE	FALSE	FALSE	TRUE	FALSE	FALSE	FALSE	liver cancer
Male	han	no	4.61	4.99	(40,50]	FALSE	FALSE	FALSE	TRUE	FALSE	FALSE	FALSE	TRUE	FALSE	FALSE	FALSE	liver cancer
Male	han	no	4.79	10.62	(70,100]	FALSE	FALSE	TRUE	TRUE	FALSE	FALSE	FALSE	TRUE	FALSE	FALSE	FALSE	liver cancer
Male	han	no	5.76	10.97	(50,60]	FALSE	FALSE	TRUE	TRUE	FALSE	FALSE	FALSE	TRUE	FALSE	FALSE	FALSE	liver cancer
Male	han	no	4.37	6.7	(30,40]	FALSE	FALSE	FALSE	TRUE	FALSE	FALSE	FALSE	TRUE	FALSE	FALSE	FALSE	liver cancer
Male	han	no	4.35	7.56	(50,60]	FALSE	FALSE	FALSE	TRUE	FALSE	FALSE	FALSE	TRUE	FALSE	FALSE	FALSE	liver cancer
Male	zhuang	no	3.84	4.44	(30,40]	FALSE	FALSE	FALSE	TRUE	FALSE	FALSE	FALSE	TRUE	FALSE	FALSE	FALSE	liver cancer
Male	zhuang	no	3.2	4.56	(40,50]	FALSE	FALSE	FALSE	TRUE	FALSE	FALSE	FALSE	TRUE	FALSE	FALSE	FALSE	liver cancer
Male	han	no	4.88	6.15	(40,50]	FALSE	FALSE	FALSE	TRUE	FALSE	FALSE	FALSE	TRUE	FALSE	FALSE	FALSE	liver cancer
Female	zhuang	no	4.36	3.9	(40,50]	FALSE	FALSE	FALSE	TRUE	FALSE	FALSE	FALSE	TRUE	FALSE	FALSE	FALSE	liver cancer
Male	han	no	5.7	5.56	(50,60]	FALSE	FALSE	FALSE	TRUE	FALSE	FALSE	FALSE	TRUE	FALSE	FALSE	FALSE	liver cancer
Male	han	no	5.53	4.17	(30,40]	FALSE	FALSE	FALSE	TRUE	FALSE	FALSE	FALSE	TRUE	FALSE	FALSE	FALSE	liver cancer
Female	zhuang	no	5.14	5.58	(50,60]	FALSE	FALSE	FALSE	TRUE	FALSE	FALSE	FALSE	TRUE	FALSE	FALSE	FALSE	liver cancer
Male	zhuang	no	4.13	6.24	(50,60]	FALSE	FALSE	FALSE	TRUE	FALSE	FALSE	FALSE	TRUE	FALSE	FALSE	FALSE	liver cancer
Male	han	no	4.26	6.71	(50,60]	FALSE	FALSE	FALSE	TRUE	FALSE	FALSE	FALSE	TRUE	FALSE	FALSE	FALSE	liver cancer
Female	han	no	5.22	5.13	(50,60]	FALSE	FALSE	FALSE	TRUE	FALSE	FALSE	FALSE	TRUE	FALSE	FALSE	FALSE	liver cancer
Male	han	no	4.77	7.32	(50,60]	FALSE	FALSE	FALSE	TRUE	FALSE	FALSE	FALSE	TRUE	FALSE	FALSE	FALSE	liver cancer
Female	zhuang	no	3.34	4.94	(50,60]	FALSE	FALSE	FALSE	TRUE	FALSE	FALSE	FALSE	TRUE	FALSE	FALSE	FALSE	liver cancer
Male	han	no	3.62	9.29	(40,50]	FALSE	FALSE	TRUE	TRUE	FALSE	FALSE	FALSE	TRUE	FALSE	FALSE	FALSE	liver cancer
Male	han	no	4.55	7.93	(40,50]	FALSE	FALSE	TRUE	TRUE	FALSE	FALSE	FALSE	TRUE	FALSE	FALSE	FALSE	liver cancer
Male	han	no	4.9	11.45	(50,60]	TRUE	FALSE	FALSE	TRUE	FALSE	FALSE	FALSE	TRUE	FALSE	FALSE	FALSE	liver cancer
Male	zhuang	no	5.86	9.01	(60,70]	FALSE	FALSE	TRUE	TRUE	FALSE	FALSE	FALSE	TRUE	FALSE	FALSE	FALSE	liver cancer
Male	han	no	4.47	7.58	(60,70]	FALSE	FALSE	FALSE	TRUE	FALSE	FALSE	FALSE	TRUE	FALSE	FALSE	FALSE	liver cancer
Male	han	no	4.86	11.61	(40,50]	TRUE	FALSE	FALSE	TRUE	FALSE	FALSE	FALSE	TRUE	FALSE	FALSE	FALSE	liver cancer
Male	han	no	4.34	6.32	(30,40]	FALSE	FALSE	FALSE	TRUE	FALSE	FALSE	FALSE	TRUE	FALSE	FALSE	FALSE	liver cancer
Female	han	no	4.06	5.13	(30,40]	FALSE	FALSE	FALSE	TRUE	FALSE	FALSE	FALSE	TRUE	FALSE	FALSE	FALSE	liver cancer
Male	zhuang	no	4.13	6.43	(40,50]	FALSE	FALSE	FALSE	TRUE	FALSE	FALSE	FALSE	TRUE	FALSE	FALSE	FALSE	liver cancer
Male	han	no	3.24	4.3	(30,40]	FALSE	FALSE	FALSE	TRUE	FALSE	FALSE	FALSE	TRUE	FALSE	FALSE	FALSE	liver cancer
Male	han	no	3.97	3.97	(40,50]	FALSE	FALSE	FALSE	TRUE	FALSE	FALSE	FALSE	TRUE	FALSE	FALSE	FALSE	liver cancer
Male	han	no	4.51	5.62	(50,60]	FALSE	FALSE	FALSE	TRUE	FALSE	FALSE	FALSE	TRUE	FALSE	FALSE	FALSE	liver cancer
Male	han	no	3.9	7.79	(40,50]	FALSE	FALSE	FALSE	TRUE	FALSE	FALSE	FALSE	TRUE	FALSE	FALSE	FALSE	liver cancer
Male	zhuang	no	2.82	6.31	(40,50]	FALSE	FALSE	FALSE	TRUE	FALSE	FALSE	FALSE	TRUE	FALSE	FALSE	FALSE	liver cancer
Male	han	no	4.59	9.65	(50,60]	FALSE	FALSE	TRUE	TRUE	FALSE	FALSE	FALSE	TRUE	FALSE	FALSE	FALSE	liver cancer
Male	han	no	3.84	4.28	(70,100]	FALSE	FALSE	FALSE	TRUE	FALSE	FALSE	FALSE	TRUE	FALSE	FALSE	FALSE	liver cancer
Male	han	no	4.13	12.11	(50,60]	TRUE	FALSE	FALSE	TRUE	FALSE	FALSE	FALSE	TRUE	FALSE	FALSE	FALSE	liver cancer
Male	zhuang	no	4.42	8.53	(60,70]	FALSE	FALSE	TRUE	TRUE	FALSE	FALSE	FALSE	TRUE	FALSE	FALSE	FALSE	liver cancer
Male	zhuang	no	3.61	6.6	(30,40]	FALSE	FALSE	FALSE	TRUE	FALSE	FALSE	FALSE	TRUE	FALSE	FALSE	FALSE	liver cancer
Female	han	no	4.14	5.29	(70,100]	FALSE	FALSE	FALSE	TRUE	FALSE	FALSE	FALSE	TRUE	FALSE	FALSE	FALSE	liver cancer
Male	zhuang	no	4.29	5.42	(70,100]	FALSE	FALSE	FALSE	TRUE	FALSE	FALSE	FALSE	TRUE	FALSE	FALSE	FALSE	liver cancer
Male	han	yes	7.93	12.14	(50,60]	TRUE	FALSE	FALSE	TRUE	FALSE	FALSE	FALSE	TRUE	FALSE	FALSE	FALSE	liver cancer
Male	han	no	5.04	4.08	(0,30]	FALSE	FALSE	FALSE	TRUE	FALSE	FALSE	FALSE	TRUE	FALSE	FALSE	FALSE	liver cancer
Male	han	no	5.45	4.64	(40,50]	FALSE	FALSE	FALSE	TRUE	FALSE	FALSE	FALSE	TRUE	FALSE	FALSE	FALSE	liver cancer
Male	han	no	5.53	6.17	(40,50]	FALSE	FALSE	FALSE	TRUE	FALSE	FALSE	FALSE	TRUE	FALSE	FALSE	FALSE	liver cancer
Male	han	no	2.9	2.64	(60,70]	FALSE	FALSE	FALSE	TRUE	FALSE	FALSE	FALSE	TRUE	FALSE	FALSE	FALSE	liver cancer
Male	han	no	4.88	3.9	(30,40]	FALSE	FALSE	FALSE	TRUE	FALSE	FALSE	FALSE	TRUE	FALSE	FALSE	FALSE	liver cancer
Male	zhuang	no	5.22	7.42	(40,50]	FALSE	FALSE	FALSE	TRUE	FALSE	FALSE	FALSE	TRUE	FALSE	FALSE	FALSE	liver cancer
Male	han	no	4.63	5.32	(50,60]	FALSE	FALSE	FALSE	TRUE	FALSE	FALSE	FALSE	TRUE	FALSE	FALSE	FALSE	liver cancer
Female	zhuang	no	4.59	4	(30,40]	FALSE	FALSE	FALSE	TRUE	FALSE	FALSE	FALSE	TRUE	FALSE	FALSE	FALSE	liver cancer
Female	zhuang	no	4.16	4.3	(0,30]	FALSE	FALSE	FALSE	TRUE	FALSE	FALSE	FALSE	TRUE	FALSE	FALSE	FALSE	liver cancer
Male	han	no	4.58	6.5	(30,40]	FALSE	FALSE	FALSE	TRUE	FALSE	FALSE	FALSE	TRUE	FALSE	FALSE	FALSE	liver cancer
Male	han	no	3.78	7.05	(30,40]	FALSE	FALSE	FALSE	TRUE	FALSE	FALSE	FALSE	TRUE	FALSE	FALSE	FALSE	liver cancer
Male	han	no	4.14	8.16	(40,50]	FALSE	FALSE	TRUE	TRUE	FALSE	FALSE	FALSE	TRUE	FALSE	FALSE	FALSE	liver cancer
Female	han	no	4.2	5.36	(50,60]	FALSE	FALSE	FALSE	TRUE	FALSE	FALSE	FALSE	TRUE	FALSE	FALSE	FALSE	liver cancer
Male	han	no	5.14	7.11	(50,60]	FALSE	FALSE	FALSE	TRUE	FALSE	FALSE	FALSE	TRUE	FALSE	FALSE	FALSE	liver cancer
Male	han	no	4.67	6.83	(50,60]	FALSE	FALSE	FALSE	TRUE	FALSE	FALSE	FALSE	TRUE	FALSE	FALSE	FALSE	liver cancer
Male	han	no	3.49	4.14	(40,50]	FALSE	FALSE	FALSE	TRUE	FALSE	FALSE	FALSE	TRUE	FALSE	FALSE	FALSE	liver cancer
Male	han	no	4.5	5.45	(50,60]	FALSE	FALSE	FALSE	TRUE	FALSE	FALSE	FALSE	TRUE	FALSE	FALSE	FALSE	liver cancer
Male	han	no	4.35	5.6	(50,60]	FALSE	FALSE	FALSE	TRUE	FALSE	FALSE	FALSE	TRUE	FALSE	FALSE	FALSE	liver cancer
Male	zhuang	no	4.45	14.89	(50,60]	TRUE	FALSE	FALSE	TRUE	FALSE	FALSE	FALSE	TRUE	FALSE	FALSE	FALSE	liver cancer
Male	han	no	3.86	9.83	(50,60]	FALSE	FALSE	TRUE	TRUE	FALSE	FALSE	FALSE	TRUE	FALSE	FALSE	FALSE	liver cancer
Male	han	no	3.2	5.36	(40,50]	FALSE	FALSE	FALSE	TRUE	FALSE	FALSE	FALSE	TRUE	FALSE	FALSE	FALSE	liver cancer
Male	zhuang	no	3.95	8.25	(60,70]	FALSE	FALSE	TRUE	TRUE	FALSE	FALSE	FALSE	TRUE	FALSE	FALSE	FALSE	liver cancer
Male	other ethnic	no	3.26	3.93	(40,50]	FALSE	FALSE	FALSE	TRUE	FALSE	FALSE	FALSE	TRUE	FALSE	FALSE	FALSE	liver cancer
Female	zhuang	no	4.48	4.96	(60,70]	FALSE	FALSE	FALSE	TRUE	FALSE	FALSE	FALSE	TRUE	FALSE	FALSE	FALSE	liver cancer
Male	zhuang	no	5.16	10.79	(70,100]	FALSE	FALSE	TRUE	TRUE	FALSE	FALSE	FALSE	TRUE	FALSE	FALSE	FALSE	liver cancer
Male	zhuang	no	4.9	7.05	(40,50]	FALSE	FALSE	FALSE	TRUE	FALSE	FALSE	FALSE	TRUE	FALSE	FALSE	FALSE	liver cancer
Male	zhuang	no	5.52	13.26	(60,70]	TRUE	FALSE	FALSE	TRUE	FALSE	FALSE	FALSE	TRUE	FALSE	FALSE	FALSE	liver cancer
Male	han	no	4.18	3.9	(60,70]	FALSE	FALSE	FALSE	TRUE	FALSE	FALSE	FALSE	TRUE	FALSE	FALSE	FALSE	liver cancer
Male	han	no	4.45	7.89	(50,60]	FALSE	FALSE	TRUE	TRUE	FALSE	FALSE	FALSE	TRUE	FALSE	FALSE	FALSE	liver cancer
Male	han	no	4.62	4.43	(30,40]	FALSE	FALSE	FALSE	TRUE	FALSE	FALSE	FALSE	TRUE	FALSE	FALSE	FALSE	liver cancer
Male	han	no	5.21	8.38	(40,50]	FALSE	FALSE	TRUE	TRUE	FALSE	FALSE	FALSE	TRUE	FALSE	FALSE	FALSE	liver cancer
Male	han	no	4.58	4.5	(40,50]	FALSE	FALSE	FALSE	TRUE	FALSE	FALSE	FALSE	TRUE	FALSE	FALSE	FALSE	liver cancer
Male	han	no	4.88	9.11	(50,60]	FALSE	FALSE	TRUE	TRUE	FALSE	FALSE	FALSE	TRUE	FALSE	FALSE	FALSE	liver cancer
Male	zhuang	no	4.59	7.9	(50,60]	FALSE	FALSE	TRUE	TRUE	FALSE	FALSE	FALSE	TRUE	FALSE	FALSE	FALSE	liver cancer
Male	han	no	5.16	4.5	(60,70]	FALSE	FALSE	FALSE	TRUE	FALSE	FALSE	FALSE	TRUE	FALSE	FALSE	FALSE	liver cancer
Male	han	no	3.18	5.28	(50,60]	FALSE	FALSE	FALSE	TRUE	FALSE	FALSE	FALSE	TRUE	FALSE	FALSE	FALSE	liver cancer
Male	other ethnic	no	4.78	10.34	(50,60]	FALSE	FALSE	TRUE	TRUE	FALSE	FALSE	FALSE	TRUE	FALSE	FALSE	FALSE	liver cancer
Male	han	no	5.49	15.66	(40,50]	TRUE	FALSE	FALSE	TRUE	FALSE	FALSE	FALSE	TRUE	FALSE	FALSE	FALSE	liver cancer
Female	zhuang	no	4.98	4.4	(30,40]	FALSE	FALSE	FALSE	TRUE	FALSE	FALSE	FALSE	TRUE	FALSE	FALSE	FALSE	liver cancer
Female	han	no	3.89	6.85	(30,40]	FALSE	FALSE	FALSE	TRUE	FALSE	FALSE	FALSE	TRUE	FALSE	FALSE	FALSE	liver cancer
Male	han	no	4.83	9.12	(70,100]	FALSE	FALSE	TRUE	TRUE	FALSE	FALSE	FALSE	TRUE	FALSE	FALSE	FALSE	liver cancer
Male	han	no	3.41	6.3	(40,50]	FALSE	FALSE	FALSE	TRUE	FALSE	FALSE	FALSE	TRUE	FALSE	FALSE	FALSE	liver cancer
Female	zhuang	no	4.41	3.95	(40,50]	FALSE	FALSE	FALSE	TRUE	FALSE	FALSE	FALSE	TRUE	FALSE	FALSE	FALSE	liver cancer
Male	zhuang	no	3.42	6.15	(40,50]	FALSE	FALSE	FALSE	TRUE	FALSE	FALSE	FALSE	TRUE	FALSE	FALSE	FALSE	liver cancer
Male	han	no	4.06	4.35	(40,50]	FALSE	FALSE	FALSE	TRUE	FALSE	FALSE	FALSE	TRUE	FALSE	FALSE	FALSE	liver cancer
Male	zhuang	no	3.84	7.11	(30,40]	FALSE	FALSE	FALSE	TRUE	FALSE	FALSE	FALSE	TRUE	FALSE	FALSE	FALSE	liver cancer
Male	han	no	6.88	7.41	(50,60]	FALSE	TRUE	FALSE	TRUE	FALSE	FALSE	FALSE	TRUE	FALSE	FALSE	FALSE	liver cancer
Male	zhuang	no	4.8	7.18	(70,100]	FALSE	FALSE	FALSE	TRUE	FALSE	FALSE	FALSE	TRUE	FALSE	FALSE	FALSE	liver cancer
Male	han	no	3.89	5.8	(50,60]	FALSE	FALSE	FALSE	TRUE	FALSE	FALSE	FALSE	TRUE	FALSE	FALSE	FALSE	liver cancer
Male	han	yes	8.49	17.29	(50,60]	TRUE	FALSE	FALSE	TRUE	FALSE	FALSE	FALSE	TRUE	FALSE	FALSE	FALSE	liver cancer
Male	han	no	4.88	7.72	(60,70]	FALSE	FALSE	FALSE	TRUE	FALSE	FALSE	FALSE	TRUE	FALSE	FALSE	FALSE	liver cancer
Male	zhuang	no	6.97	8.7	(50,60]	FALSE	TRUE	TRUE	TRUE	FALSE	FALSE	FALSE	TRUE	FALSE	FALSE	FALSE	liver cancer
Male	han	no	4.14	6.23	(30,40]	FALSE	FALSE	FALSE	TRUE	FALSE	FALSE	FALSE	TRUE	FALSE	FALSE	FALSE	liver cancer
Female	zhuang	no	4.87	7.06	(50,60]	FALSE	FALSE	FALSE	TRUE	FALSE	FALSE	FALSE	TRUE	FALSE	FALSE	FALSE	liver cancer
Male	han	yes	7.22	9.47	(50,60]	TRUE	FALSE	FALSE	TRUE	FALSE	FALSE	FALSE	TRUE	FALSE	FALSE	FALSE	liver cancer
Male	han	no	3.95	7.72	(40,50]	FALSE	FALSE	FALSE	TRUE	FALSE	FALSE	FALSE	TRUE	FALSE	FALSE	FALSE	liver cancer
Male	han	no	3.83	4.01	(40,50]	FALSE	FALSE	FALSE	TRUE	FALSE	FALSE	FALSE	TRUE	FALSE	FALSE	FALSE	liver cancer
Male	zhuang	no	3.85	4.17	(40,50]	FALSE	FALSE	FALSE	TRUE	FALSE	FALSE	FALSE	TRUE	FALSE	FALSE	FALSE	liver cancer
Male	zhuang	no	4.61	9.32	(40,50]	FALSE	FALSE	TRUE	TRUE	FALSE	FALSE	FALSE	TRUE	FALSE	FALSE	FALSE	liver cancer
Male	han	no	3.33	4.66	(70,100]	FALSE	FALSE	FALSE	TRUE	FALSE	FALSE	FALSE	TRUE	FALSE	FALSE	FALSE	liver cancer
Male	zhuang	no	3.7	5.28	(30,40]	FALSE	FALSE	FALSE	TRUE	FALSE	FALSE	FALSE	TRUE	FALSE	FALSE	FALSE	liver cancer
Female	zhuang	no	4.1	4.85	(50,60]	FALSE	FALSE	FALSE	TRUE	FALSE	FALSE	FALSE	TRUE	FALSE	FALSE	FALSE	liver cancer
Male	han	no	3.55	9.16	(40,50]	FALSE	FALSE	TRUE	TRUE	FALSE	FALSE	FALSE	TRUE	FALSE	FALSE	FALSE	liver cancer
Male	han	no	5.91	5.65	(60,70]	FALSE	FALSE	FALSE	TRUE	FALSE	FALSE	FALSE	TRUE	FALSE	FALSE	FALSE	liver cancer
Male	han	no	3.97	4.79	(60,70]	FALSE	FALSE	FALSE	TRUE	FALSE	FALSE	FALSE	TRUE	FALSE	FALSE	FALSE	liver cancer
Female	other ethnic	no	5.03	5.24	(50,60]	FALSE	FALSE	FALSE	TRUE	FALSE	FALSE	FALSE	TRUE	FALSE	FALSE	FALSE	liver cancer
Male	zhuang	yes	6.96	10	(50,60]	TRUE	FALSE	FALSE	TRUE	FALSE	FALSE	FALSE	TRUE	FALSE	FALSE	FALSE	liver cancer
Male	zhuang	yes	6.25	14.78	(40,50]	TRUE	FALSE	FALSE	TRUE	FALSE	FALSE	FALSE	TRUE	FALSE	FALSE	FALSE	liver cancer
Male	zhuang	no	4.09	5.44	(40,50]	FALSE	FALSE	FALSE	TRUE	FALSE	FALSE	FALSE	TRUE	FALSE	FALSE	FALSE	liver cancer
Male	zhuang	no	3.46	5.8	(30,40]	FALSE	FALSE	FALSE	TRUE	FALSE	FALSE	FALSE	TRUE	FALSE	FALSE	FALSE	liver cancer
Male	han	no	4.04	11.27	(50,60]	TRUE	FALSE	FALSE	TRUE	FALSE	FALSE	FALSE	TRUE	FALSE	FALSE	FALSE	liver cancer
Male	han	no	3.68	5.19	(50,60]	FALSE	FALSE	FALSE	TRUE	FALSE	FALSE	FALSE	TRUE	FALSE	FALSE	FALSE	liver cancer
Male	han	no	5.1	4.6	(50,60]	FALSE	FALSE	FALSE	TRUE	FALSE	FALSE	FALSE	TRUE	FALSE	FALSE	FALSE	liver cancer
Male	han	no	4.72	7.74	(70,100]	FALSE	FALSE	FALSE	TRUE	FALSE	FALSE	FALSE	TRUE	FALSE	FALSE	FALSE	liver cancer
Male	zhuang	no	3.45	4.06	(30,40]	FALSE	FALSE	FALSE	TRUE	FALSE	FALSE	FALSE	TRUE	FALSE	FALSE	FALSE	liver cancer
Male	zhuang	no	3.21	8.01	(50,60]	FALSE	FALSE	TRUE	TRUE	FALSE	FALSE	FALSE	TRUE	FALSE	FALSE	FALSE	liver cancer
Male	zhuang	no	5.09	4.19	(70,100]	FALSE	FALSE	FALSE	TRUE	FALSE	FALSE	FALSE	TRUE	FALSE	FALSE	FALSE	liver cancer
Female	han	no	5.1	7.77	(50,60]	FALSE	FALSE	FALSE	TRUE	FALSE	FALSE	FALSE	TRUE	FALSE	FALSE	FALSE	liver cancer
Male	zhuang	no	3.98	4	(0,30]	FALSE	FALSE	FALSE	TRUE	FALSE	FALSE	FALSE	TRUE	FALSE	FALSE	FALSE	liver cancer
Male	zhuang	no	4.11	8.25	(40,50]	FALSE	FALSE	TRUE	TRUE	FALSE	FALSE	FALSE	TRUE	FALSE	FALSE	FALSE	liver cancer
Male	han	no	4.05	4.78	(40,50]	FALSE	FALSE	FALSE	TRUE	FALSE	FALSE	FALSE	TRUE	FALSE	FALSE	FALSE	liver cancer
Male	zhuang	no	4.29	7.37	(60,70]	FALSE	FALSE	FALSE	TRUE	FALSE	FALSE	FALSE	TRUE	FALSE	FALSE	FALSE	liver cancer
Male	han	no	4.83	4.45	(30,40]	FALSE	FALSE	FALSE	TRUE	FALSE	FALSE	FALSE	TRUE	FALSE	FALSE	FALSE	liver cancer
Male	zhuang	no	4.78	7.2	(60,70]	FALSE	FALSE	FALSE	TRUE	FALSE	FALSE	FALSE	TRUE	FALSE	FALSE	FALSE	liver cancer
Male	zhuang	no	3.48	3.9	(0,30]	FALSE	FALSE	FALSE	TRUE	FALSE	FALSE	FALSE	TRUE	FALSE	FALSE	FALSE	liver cancer
Male	han	no	4.26	5.36	(30,40]	FALSE	FALSE	FALSE	TRUE	FALSE	FALSE	FALSE	TRUE	FALSE	FALSE	FALSE	liver cancer
Male	zhuang	no	9.49	16.6	(60,70]	TRUE	FALSE	FALSE	TRUE	FALSE	FALSE	FALSE	TRUE	FALSE	FALSE	FALSE	liver cancer
Male	zhuang	no	5.17	3.9	(30,40]	FALSE	FALSE	FALSE	TRUE	FALSE	FALSE	FALSE	TRUE	FALSE	FALSE	FALSE	liver cancer
Male	other ethnic	no	3.59	5.54	(30,40]	FALSE	FALSE	FALSE	TRUE	FALSE	FALSE	FALSE	TRUE	FALSE	FALSE	FALSE	liver cancer
Male	zhuang	no	4.76	9.39	(30,40]	FALSE	FALSE	TRUE	TRUE	FALSE	FALSE	FALSE	TRUE	FALSE	FALSE	FALSE	liver cancer
Male	han	no	4.09	6.97	(40,50]	FALSE	FALSE	FALSE	TRUE	FALSE	FALSE	FALSE	TRUE	FALSE	FALSE	FALSE	liver cancer
Male	han	no	4.15	4.68	(50,60]	FALSE	FALSE	FALSE	TRUE	FALSE	FALSE	FALSE	TRUE	FALSE	FALSE	FALSE	liver cancer
Male	han	no	3.85	4.26	(50,60]	FALSE	FALSE	FALSE	TRUE	FALSE	FALSE	FALSE	TRUE	FALSE	FALSE	FALSE	liver cancer
Male	zhuang	no	4.5	4.18	(40,50]	FALSE	FALSE	FALSE	TRUE	FALSE	FALSE	FALSE	TRUE	FALSE	FALSE	FALSE	liver cancer
Male	han	no	4.04	17.41	(30,40]	TRUE	FALSE	FALSE	TRUE	FALSE	FALSE	FALSE	TRUE	FALSE	FALSE	FALSE	liver cancer
Male	han	no	4.27	9.4	(60,70]	FALSE	FALSE	TRUE	TRUE	FALSE	FALSE	FALSE	TRUE	FALSE	FALSE	FALSE	liver cancer
Male	han	no	4.29	10.71	(60,70]	FALSE	FALSE	TRUE	TRUE	FALSE	FALSE	FALSE	TRUE	FALSE	FALSE	FALSE	liver cancer
Male	zhuang	no	2.65	5.84	(30,40]	FALSE	FALSE	FALSE	TRUE	FALSE	FALSE	FALSE	TRUE	FALSE	FALSE	FALSE	liver cancer
Male	han	no	3.79	8.89	(40,50]	FALSE	FALSE	TRUE	TRUE	FALSE	FALSE	FALSE	TRUE	FALSE	FALSE	FALSE	liver cancer
Male	han	no	4.48	6.6	(40,50]	FALSE	FALSE	FALSE	TRUE	FALSE	FALSE	FALSE	TRUE	FALSE	FALSE	FALSE	liver cancer
Male	han	no	4.75	5.1	(50,60]	FALSE	FALSE	FALSE	TRUE	FALSE	FALSE	FALSE	TRUE	FALSE	FALSE	FALSE	liver cancer
Male	zhuang	no	3.33	10.52	(40,50]	FALSE	FALSE	TRUE	TRUE	FALSE	FALSE	FALSE	TRUE	FALSE	FALSE	FALSE	liver cancer
Male	zhuang	no	4.17	5.06	(50,60]	FALSE	FALSE	FALSE	TRUE	FALSE	FALSE	FALSE	TRUE	FALSE	FALSE	FALSE	liver cancer
Female	zhuang	no	4.29	5.89	(60,70]	FALSE	FALSE	FALSE	TRUE	FALSE	FALSE	FALSE	TRUE	FALSE	FALSE	FALSE	liver cancer
Male	han	no	5.03	5.54	(40,50]	FALSE	FALSE	FALSE	TRUE	FALSE	FALSE	FALSE	TRUE	FALSE	FALSE	FALSE	liver cancer
Male	han	no	5.28	4.15	(30,40]	FALSE	FALSE	FALSE	TRUE	FALSE	FALSE	FALSE	TRUE	FALSE	FALSE	FALSE	liver cancer
Male	han	no	4.22	8.25	(40,50]	FALSE	FALSE	TRUE	TRUE	FALSE	FALSE	FALSE	TRUE	FALSE	FALSE	FALSE	liver cancer
Male	han	no	4.18	9.91	(40,50]	FALSE	FALSE	TRUE	TRUE	FALSE	FALSE	FALSE	TRUE	FALSE	FALSE	FALSE	liver cancer
Male	zhuang	no	5.5	6.53	(60,70]	FALSE	FALSE	FALSE	TRUE	FALSE	FALSE	FALSE	TRUE	FALSE	FALSE	FALSE	liver cancer
Male	han	no	4.22	8.35	(60,70]	FALSE	FALSE	TRUE	TRUE	FALSE	FALSE	FALSE	TRUE	FALSE	FALSE	FALSE	liver cancer
Male	han	no	4.64	11.73	(50,60]	TRUE	FALSE	FALSE	TRUE	FALSE	FALSE	FALSE	TRUE	FALSE	FALSE	FALSE	liver cancer
Male	han	no	4.3	24.31	(40,50]	TRUE	FALSE	FALSE	TRUE	FALSE	FALSE	FALSE	TRUE	FALSE	FALSE	FALSE	liver cancer
Male	han	no	5.03	5.34	(60,70]	FALSE	FALSE	FALSE	TRUE	FALSE	FALSE	FALSE	TRUE	FALSE	FALSE	FALSE	liver cancer
Male	zhuang	no	4.3	7.38	(30,40]	FALSE	FALSE	FALSE	TRUE	FALSE	FALSE	FALSE	TRUE	FALSE	FALSE	FALSE	liver cancer
Male	han	no	3.83	5.62	(40,50]	FALSE	FALSE	FALSE	TRUE	FALSE	FALSE	FALSE	TRUE	FALSE	FALSE	FALSE	liver cancer
Male	han	no	4.48	8.85	(60,70]	FALSE	FALSE	TRUE	TRUE	FALSE	FALSE	FALSE	TRUE	FALSE	FALSE	FALSE	liver cancer
Male	han	no	5.44	6.45	(40,50]	FALSE	FALSE	FALSE	TRUE	FALSE	FALSE	FALSE	TRUE	FALSE	FALSE	FALSE	liver cancer
Male	zhuang	no	4.59	10.61	(30,40]	FALSE	FALSE	TRUE	TRUE	FALSE	FALSE	FALSE	TRUE	FALSE	FALSE	FALSE	liver cancer
Male	han	no	5.8	10.28	(40,50]	FALSE	FALSE	TRUE	TRUE	FALSE	FALSE	FALSE	TRUE	FALSE	FALSE	FALSE	liver cancer
Male	han	no	5.2	7.62	(30,40]	FALSE	FALSE	FALSE	TRUE	FALSE	FALSE	FALSE	TRUE	FALSE	FALSE	FALSE	liver cancer
Male	zhuang	yes	6.89	23.25	(50,60]	TRUE	FALSE	FALSE	TRUE	FALSE	FALSE	FALSE	TRUE	FALSE	FALSE	FALSE	liver cancer
Male	han	no	5.08	8.36	(40,50]	FALSE	FALSE	TRUE	TRUE	FALSE	FALSE	FALSE	TRUE	FALSE	FALSE	FALSE	liver cancer
Male	zhuang	no	4.61	4.97	(40,50]	FALSE	FALSE	FALSE	TRUE	FALSE	FALSE	FALSE	TRUE	FALSE	FALSE	FALSE	liver cancer
Female	han	no	7.16	7.99	(60,70]	TRUE	FALSE	FALSE	TRUE	FALSE	FALSE	FALSE	TRUE	FALSE	FALSE	FALSE	liver cancer
Male	han	no	5.56	11.04	(50,60]	FALSE	FALSE	TRUE	TRUE	FALSE	FALSE	FALSE	TRUE	FALSE	FALSE	FALSE	liver cancer
Male	han	yes	7.15	21.83	(60,70]	TRUE	FALSE	FALSE	TRUE	FALSE	FALSE	FALSE	TRUE	FALSE	FALSE	FALSE	liver cancer
Male	han	no	4.96	7.5	(30,40]	FALSE	FALSE	FALSE	TRUE	FALSE	FALSE	FALSE	TRUE	FALSE	FALSE	FALSE	liver cancer
Female	zhuang	yes	15.32	25	(50,60]	TRUE	FALSE	FALSE	TRUE	FALSE	FALSE	FALSE	TRUE	FALSE	FALSE	FALSE	liver cancer
Male	han	no	4.6	8.9	(40,50]	FALSE	FALSE	TRUE	TRUE	FALSE	FALSE	FALSE	TRUE	FALSE	FALSE	FALSE	liver cancer
Male	zhuang	no	3.78	7.06	(50,60]	FALSE	FALSE	FALSE	TRUE	FALSE	FALSE	FALSE	TRUE	FALSE	FALSE	FALSE	liver cancer
Male	zhuang	no	4.47	7.65	(30,40]	FALSE	FALSE	FALSE	TRUE	FALSE	FALSE	FALSE	TRUE	FALSE	FALSE	FALSE	liver cancer
Male	zhuang	no	4.9	7.79	(40,50]	FALSE	FALSE	FALSE	TRUE	FALSE	FALSE	FALSE	TRUE	FALSE	FALSE	FALSE	liver cancer
Male	han	no	4.57	5.32	(40,50]	FALSE	FALSE	FALSE	TRUE	FALSE	FALSE	FALSE	TRUE	FALSE	FALSE	FALSE	liver cancer
Male	han	yes	12.27	21.71	(40,50]	TRUE	FALSE	FALSE	TRUE	FALSE	FALSE	FALSE	TRUE	FALSE	FALSE	FALSE	liver cancer
Male	zhuang	no	4.12	8.76	(40,50]	FALSE	FALSE	TRUE	TRUE	FALSE	FALSE	FALSE	TRUE	FALSE	FALSE	FALSE	liver cancer
Female	han	no	3.65	5	(30,40]	FALSE	FALSE	FALSE	TRUE	FALSE	FALSE	FALSE	TRUE	FALSE	FALSE	FALSE	liver cancer
Male	han	no	4.12	7.39	(60,70]	FALSE	FALSE	FALSE	TRUE	FALSE	FALSE	FALSE	TRUE	FALSE	FALSE	FALSE	liver cancer
Male	zhuang	no	4.84	9.2	(50,60]	FALSE	FALSE	TRUE	TRUE	FALSE	FALSE	FALSE	TRUE	FALSE	FALSE	FALSE	liver cancer
Male	zhuang	no	4.22	7.01	(40,50]	FALSE	FALSE	FALSE	TRUE	FALSE	FALSE	FALSE	TRUE	FALSE	FALSE	FALSE	liver cancer
Male	zhuang	no	5.71	8.87	(50,60]	FALSE	FALSE	TRUE	TRUE	FALSE	FALSE	FALSE	TRUE	FALSE	FALSE	FALSE	liver cancer
Male	zhuang	no	5.02	8.36	(40,50]	FALSE	FALSE	TRUE	TRUE	FALSE	FALSE	FALSE	TRUE	FALSE	FALSE	FALSE	liver cancer
Male	han	no	5.07	5.48	(30,40]	FALSE	FALSE	FALSE	TRUE	FALSE	FALSE	FALSE	TRUE	FALSE	FALSE	FALSE	liver cancer
Female	han	no	4.64	5.06	(70,100]	FALSE	FALSE	FALSE	TRUE	FALSE	FALSE	FALSE	TRUE	FALSE	FALSE	FALSE	liver cancer
Male	zhuang	no	4.32	3.98	(40,50]	FALSE	FALSE	FALSE	TRUE	FALSE	FALSE	FALSE	TRUE	FALSE	FALSE	FALSE	liver cancer
Male	zhuang	no	5.37	11.84	(40,50]	TRUE	FALSE	FALSE	TRUE	FALSE	FALSE	FALSE	TRUE	FALSE	FALSE	FALSE	liver cancer
Male	zhuang	no	4.84	10.84	(40,50]	FALSE	FALSE	TRUE	TRUE	FALSE	FALSE	FALSE	TRUE	FALSE	FALSE	FALSE	liver cancer
Male	zhuang	yes	9.2	15.89	(40,50]	TRUE	FALSE	FALSE	TRUE	FALSE	FALSE	FALSE	TRUE	FALSE	FALSE	FALSE	liver cancer
Male	han	no	4.75	7.29	(40,50]	FALSE	FALSE	FALSE	TRUE	FALSE	FALSE	FALSE	TRUE	FALSE	FALSE	FALSE	liver cancer
Male	zhuang	no	4.79	9.39	(50,60]	FALSE	FALSE	TRUE	TRUE	FALSE	FALSE	FALSE	TRUE	FALSE	FALSE	FALSE	liver cancer
Male	han	no	5.3	5.08	(40,50]	FALSE	FALSE	FALSE	TRUE	FALSE	FALSE	FALSE	TRUE	FALSE	FALSE	FALSE	liver cancer
Male	zhuang	yes	2.54	16.33	(50,60]	TRUE	FALSE	FALSE	TRUE	FALSE	FALSE	FALSE	TRUE	FALSE	FALSE	FALSE	liver cancer
Male	han	no	4.21	10.03	(40,50]	FALSE	FALSE	TRUE	TRUE	FALSE	FALSE	FALSE	TRUE	FALSE	FALSE	FALSE	liver cancer
Male	han	no	5.56	7.58	(50,60]	FALSE	FALSE	FALSE	TRUE	FALSE	FALSE	FALSE	TRUE	FALSE	FALSE	FALSE	liver cancer
Male	han	no	5.18	5.6	(0,30]	FALSE	FALSE	FALSE	TRUE	FALSE	FALSE	FALSE	TRUE	FALSE	FALSE	FALSE	liver cancer
Male	han	no	6.68	12.06	(50,60]	TRUE	FALSE	FALSE	TRUE	FALSE	FALSE	FALSE	TRUE	FALSE	FALSE	FALSE	liver cancer
Male	zhuang	no	4.69	9.24	(40,50]	FALSE	FALSE	TRUE	TRUE	FALSE	FALSE	FALSE	TRUE	FALSE	FALSE	FALSE	liver cancer
Male	zhuang	no	3.96	8.67	(40,50]	FALSE	FALSE	TRUE	TRUE	FALSE	FALSE	FALSE	TRUE	FALSE	FALSE	FALSE	liver cancer
Male	han	no	5.14	11.28	(40,50]	TRUE	FALSE	FALSE	TRUE	FALSE	FALSE	FALSE	TRUE	FALSE	FALSE	FALSE	liver cancer
Male	han	no	5.24	13.47	(40,50]	TRUE	FALSE	FALSE	TRUE	FALSE	FALSE	FALSE	TRUE	FALSE	FALSE	FALSE	liver cancer
Male	han	no	4.33	3.84	(0,30]	FALSE	FALSE	FALSE	TRUE	FALSE	FALSE	FALSE	TRUE	FALSE	FALSE	FALSE	liver cancer
Male	zhuang	no	3.68	6.66	(50,60]	FALSE	FALSE	FALSE	TRUE	FALSE	FALSE	FALSE	TRUE	FALSE	FALSE	FALSE	liver cancer
Male	han	no	4.11	7.12	(70,100]	FALSE	FALSE	FALSE	TRUE	FALSE	FALSE	FALSE	TRUE	FALSE	FALSE	FALSE	liver cancer
Male	zhuang	no	5.39	8.64	(30,40]	FALSE	FALSE	TRUE	TRUE	FALSE	FALSE	FALSE	TRUE	FALSE	FALSE	FALSE	liver cancer
Male	han	no	5.34	9.26	(40,50]	FALSE	FALSE	TRUE	TRUE	FALSE	FALSE	FALSE	TRUE	FALSE	FALSE	FALSE	liver cancer
Female	han	no	5.71	7.66	(50,60]	FALSE	FALSE	FALSE	TRUE	FALSE	FALSE	FALSE	TRUE	FALSE	FALSE	FALSE	liver cancer
Male	han	no	5.83	8.84	(50,60]	FALSE	FALSE	TRUE	TRUE	FALSE	FALSE	FALSE	TRUE	FALSE	FALSE	FALSE	liver cancer
Male	han	no	4.08	7.75	(60,70]	FALSE	FALSE	FALSE	TRUE	FALSE	FALSE	FALSE	TRUE	FALSE	FALSE	FALSE	liver cancer
Male	han	no	6.46	22.83	(60,70]	TRUE	FALSE	FALSE	TRUE	FALSE	FALSE	FALSE	TRUE	FALSE	FALSE	FALSE	liver cancer
Male	han	no	2.7	15.53	(60,70]	TRUE	FALSE	FALSE	TRUE	FALSE	FALSE	FALSE	TRUE	FALSE	FALSE	FALSE	liver cancer
Male	han	no	4.87	8.09	(50,60]	FALSE	FALSE	TRUE	TRUE	FALSE	FALSE	FALSE	TRUE	FALSE	FALSE	FALSE	liver cancer
Male	han	no	5.9	7.19	(60,70]	FALSE	FALSE	FALSE	TRUE	FALSE	FALSE	FALSE	TRUE	FALSE	FALSE	FALSE	liver cancer
Male	zhuang	yes	7.12	11.8	(60,70]	TRUE	FALSE	FALSE	TRUE	FALSE	FALSE	FALSE	TRUE	FALSE	FALSE	FALSE	liver cancer
Male	han	no	4.77	5.7	(60,70]	FALSE	FALSE	FALSE	TRUE	FALSE	FALSE	FALSE	TRUE	FALSE	FALSE	FALSE	liver cancer
Male	han	no	3.6	5.41	(30,40]	FALSE	FALSE	FALSE	TRUE	FALSE	FALSE	FALSE	TRUE	FALSE	FALSE	FALSE	liver cancer
Female	zhuang	yes	3.77	7.97	(30,40]	TRUE	FALSE	FALSE	TRUE	FALSE	FALSE	FALSE	TRUE	FALSE	FALSE	FALSE	liver cancer
Male	han	no	3.86	6.75	(0,30]	FALSE	FALSE	FALSE	TRUE	FALSE	FALSE	FALSE	TRUE	FALSE	FALSE	FALSE	liver cancer
Male	han	no	5.65	7.71	(30,40]	FALSE	FALSE	FALSE	TRUE	FALSE	FALSE	FALSE	TRUE	FALSE	FALSE	FALSE	liver cancer
Male	han	no	4.92	6.84	(50,60]	FALSE	FALSE	FALSE	TRUE	FALSE	FALSE	FALSE	TRUE	FALSE	FALSE	FALSE	liver cancer
Male	han	no	4.25	3.9	(40,50]	FALSE	FALSE	FALSE	TRUE	FALSE	FALSE	FALSE	TRUE	FALSE	FALSE	FALSE	liver cancer
Male	han	no	4.6	9.73	(40,50]	FALSE	FALSE	TRUE	TRUE	FALSE	FALSE	FALSE	TRUE	FALSE	FALSE	FALSE	liver cancer
Male	other ethnic	no	4.89	11.21	(60,70]	TRUE	FALSE	FALSE	TRUE	FALSE	FALSE	FALSE	TRUE	FALSE	FALSE	FALSE	liver cancer
Male	han	no	5.28	6.94	(50,60]	FALSE	FALSE	FALSE	TRUE	FALSE	FALSE	FALSE	TRUE	FALSE	FALSE	FALSE	liver cancer
Male	han	no	5.19	3.91	(40,50]	FALSE	FALSE	FALSE	TRUE	FALSE	FALSE	FALSE	TRUE	FALSE	FALSE	FALSE	liver cancer
Male	han	no	3.49	11.31	(40,50]	TRUE	FALSE	FALSE	TRUE	FALSE	FALSE	FALSE	TRUE	FALSE	FALSE	FALSE	liver cancer
Male	zhuang	no	4.37	5.97	(50,60]	FALSE	FALSE	FALSE	TRUE	FALSE	FALSE	FALSE	TRUE	FALSE	FALSE	FALSE	liver cancer
Male	han	no	4.13	6.96	(40,50]	FALSE	FALSE	FALSE	TRUE	FALSE	FALSE	FALSE	TRUE	FALSE	FALSE	FALSE	liver cancer
Male	han	no	5.86	7.12	(50,60]	FALSE	FALSE	FALSE	TRUE	FALSE	FALSE	FALSE	TRUE	FALSE	FALSE	FALSE	liver cancer
Male	han	no	6.38	12.09	(60,70]	TRUE	FALSE	FALSE	TRUE	FALSE	FALSE	FALSE	TRUE	FALSE	FALSE	FALSE	liver cancer
Female	han	no	5.21	6.03	(70,100]	FALSE	FALSE	FALSE	TRUE	FALSE	FALSE	FALSE	TRUE	FALSE	FALSE	FALSE	liver cancer
Male	han	no	4.97	6.3	(30,40]	FALSE	FALSE	FALSE	TRUE	FALSE	FALSE	FALSE	TRUE	FALSE	FALSE	FALSE	liver cancer
Male	zhuang	yes	10.82	16.25	(30,40]	TRUE	FALSE	FALSE	TRUE	FALSE	FALSE	FALSE	TRUE	FALSE	FALSE	FALSE	liver cancer
Female	han	no	4.95	7.48	(60,70]	FALSE	FALSE	FALSE	TRUE	FALSE	FALSE	FALSE	TRUE	FALSE	FALSE	FALSE	liver cancer
Male	zhuang	no	4.18	4.98	(50,60]	FALSE	FALSE	FALSE	TRUE	FALSE	FALSE	FALSE	TRUE	FALSE	FALSE	FALSE	liver cancer
Male	han	no	4.41	6.91	(50,60]	FALSE	FALSE	FALSE	TRUE	FALSE	FALSE	FALSE	TRUE	FALSE	FALSE	FALSE	liver cancer
Male	zhuang	no	5.16	6.9	(50,60]	FALSE	FALSE	FALSE	TRUE	FALSE	FALSE	FALSE	TRUE	FALSE	FALSE	FALSE	liver cancer
Male	zhuang	no	3.45	6.6	(30,40]	FALSE	FALSE	FALSE	TRUE	FALSE	FALSE	FALSE	TRUE	FALSE	FALSE	FALSE	liver cancer
Female	han	no	5.5	4.17	(30,40]	FALSE	FALSE	FALSE	TRUE	FALSE	FALSE	FALSE	TRUE	FALSE	FALSE	FALSE	liver cancer
Male	han	no	6.31	7.65	(50,60]	FALSE	TRUE	FALSE	TRUE	FALSE	FALSE	FALSE	TRUE	FALSE	FALSE	FALSE	liver cancer
Male	han	no	5.46	10.99	(60,70]	FALSE	FALSE	TRUE	TRUE	FALSE	FALSE	FALSE	TRUE	FALSE	FALSE	FALSE	liver cancer
Female	zhuang	no	3.89	6.68	(40,50]	FALSE	FALSE	FALSE	TRUE	FALSE	FALSE	FALSE	TRUE	FALSE	FALSE	FALSE	liver cancer
Male	han	no	4.48	7.96	(40,50]	FALSE	FALSE	TRUE	TRUE	FALSE	FALSE	FALSE	TRUE	FALSE	FALSE	FALSE	liver cancer
Female	han	no	4.1	13.63	(60,70]	TRUE	FALSE	FALSE	TRUE	FALSE	FALSE	FALSE	TRUE	FALSE	FALSE	FALSE	liver cancer
Male	han	no	5.55	10.74	(50,60]	FALSE	FALSE	TRUE	TRUE	FALSE	FALSE	FALSE	TRUE	FALSE	FALSE	FALSE	liver cancer
Male	zhuang	no	4.34	7.45	(50,60]	FALSE	FALSE	FALSE	TRUE	FALSE	FALSE	FALSE	TRUE	FALSE	FALSE	FALSE	liver cancer
Male	han	no	4.67	7.5	(50,60]	FALSE	FALSE	FALSE	TRUE	FALSE	FALSE	FALSE	TRUE	FALSE	FALSE	FALSE	liver cancer
Female	han	no	3.37	4.83	(30,40]	FALSE	FALSE	FALSE	TRUE	FALSE	FALSE	FALSE	TRUE	FALSE	FALSE	FALSE	liver cancer
Male	han	no	4.23	5.98	(0,30]	FALSE	FALSE	FALSE	TRUE	FALSE	FALSE	FALSE	TRUE	FALSE	FALSE	FALSE	liver cancer
Male	zhuang	no	6.42	5.25	(40,50]	FALSE	TRUE	FALSE	TRUE	FALSE	FALSE	FALSE	TRUE	FALSE	FALSE	FALSE	liver cancer
Male	zhuang	no	6.45	17.43	(50,60]	TRUE	FALSE	FALSE	TRUE	FALSE	FALSE	FALSE	TRUE	FALSE	FALSE	FALSE	liver cancer
Male	zhuang	no	4.87	7.99	(30,40]	FALSE	FALSE	TRUE	TRUE	FALSE	FALSE	FALSE	TRUE	FALSE	FALSE	FALSE	liver cancer
Male	han	no	4.18	10.27	(40,50]	FALSE	FALSE	TRUE	TRUE	FALSE	FALSE	FALSE	TRUE	FALSE	FALSE	FALSE	liver cancer
Male	han	no	4.44	4.67	(0,30]	FALSE	FALSE	FALSE	TRUE	FALSE	FALSE	FALSE	TRUE	FALSE	FALSE	FALSE	liver cancer
Male	han	no	4.45	6.29	(40,50]	FALSE	FALSE	FALSE	TRUE	FALSE	FALSE	FALSE	TRUE	FALSE	FALSE	FALSE	liver cancer
Male	han	no	9.01	13.59	(50,60]	TRUE	FALSE	FALSE	TRUE	FALSE	FALSE	FALSE	TRUE	FALSE	FALSE	FALSE	liver cancer
Male	zhuang	no	7.83	14.75	(30,40]	TRUE	FALSE	FALSE	TRUE	FALSE	FALSE	FALSE	TRUE	FALSE	FALSE	FALSE	liver cancer
Male	zhuang	no	4.28	6.14	(30,40]	FALSE	FALSE	FALSE	TRUE	FALSE	FALSE	FALSE	TRUE	FALSE	FALSE	FALSE	liver cancer
Female	han	no	5.27	6.31	(50,60]	FALSE	FALSE	FALSE	TRUE	FALSE	FALSE	FALSE	TRUE	FALSE	FALSE	FALSE	liver cancer
Male	han	no	4.57	5.81	(0,30]	FALSE	FALSE	FALSE	TRUE	FALSE	FALSE	FALSE	TRUE	FALSE	FALSE	FALSE	liver cancer
Male	han	no	7.13	9.37	(30,40]	TRUE	FALSE	FALSE	TRUE	FALSE	FALSE	FALSE	TRUE	FALSE	FALSE	FALSE	liver cancer
Male	han	no	4.76	9.15	(60,70]	FALSE	FALSE	TRUE	TRUE	FALSE	FALSE	FALSE	TRUE	FALSE	FALSE	FALSE	liver cancer
Male	zhuang	no	5.81	6.75	(30,40]	FALSE	FALSE	FALSE	TRUE	FALSE	FALSE	FALSE	TRUE	FALSE	FALSE	FALSE	liver cancer
Male	zhuang	no	6.72	4.45	(40,50]	FALSE	TRUE	FALSE	TRUE	FALSE	FALSE	FALSE	TRUE	FALSE	FALSE	FALSE	liver cancer
Male	han	no	4.8	11.57	(50,60]	TRUE	FALSE	FALSE	TRUE	FALSE	FALSE	FALSE	TRUE	FALSE	FALSE	FALSE	liver cancer
Male	han	no	5.31	11.67	(0,30]	TRUE	FALSE	FALSE	TRUE	FALSE	FALSE	FALSE	TRUE	FALSE	FALSE	FALSE	liver cancer
Male	han	no	9.76	17.81	(40,50]	TRUE	FALSE	FALSE	TRUE	FALSE	FALSE	FALSE	TRUE	FALSE	FALSE	FALSE	liver cancer
Male	han	no	4.83	10.13	(60,70]	FALSE	FALSE	TRUE	TRUE	FALSE	FALSE	FALSE	TRUE	FALSE	FALSE	FALSE	liver cancer
Male	zhuang	no	6.13	9.11	(50,60]	FALSE	TRUE	TRUE	TRUE	FALSE	FALSE	FALSE	TRUE	FALSE	FALSE	FALSE	liver cancer
Male	han	no	5.4	4.79	(0,30]	FALSE	FALSE	FALSE	TRUE	FALSE	FALSE	FALSE	TRUE	FALSE	FALSE	FALSE	liver cancer
Male	han	no	6.14	8.45	(40,50]	FALSE	TRUE	TRUE	TRUE	FALSE	FALSE	FALSE	TRUE	FALSE	FALSE	FALSE	liver cancer
Male	han	no	5.59	6.57	(30,40]	FALSE	FALSE	FALSE	TRUE	FALSE	FALSE	FALSE	TRUE	FALSE	FALSE	FALSE	liver cancer
Male	zhuang	no	6.11	5.06	(30,40]	FALSE	TRUE	FALSE	TRUE	FALSE	FALSE	FALSE	TRUE	FALSE	FALSE	FALSE	liver cancer
Male	han	no	4.82	4.4	(0,30]	FALSE	FALSE	FALSE	TRUE	FALSE	FALSE	FALSE	TRUE	FALSE	FALSE	FALSE	liver cancer
Male	han	no	5.05	3.58	(40,50]	FALSE	FALSE	FALSE	TRUE	FALSE	FALSE	FALSE	TRUE	FALSE	FALSE	FALSE	liver cancer
Male	han	no	5.54	4.3	(70,100]	FALSE	FALSE	FALSE	TRUE	FALSE	FALSE	FALSE	TRUE	FALSE	FALSE	FALSE	liver cancer
Male	han	no	6.02	9.44	(40,50]	FALSE	FALSE	TRUE	TRUE	FALSE	FALSE	FALSE	TRUE	FALSE	FALSE	FALSE	liver cancer
Male	han	yes	16.72	24.13	(50,60]	TRUE	FALSE	FALSE	TRUE	FALSE	FALSE	FALSE	TRUE	FALSE	FALSE	FALSE	liver cancer
Male	han	no	4.93	6.16	(60,70]	FALSE	FALSE	FALSE	TRUE	FALSE	FALSE	FALSE	TRUE	FALSE	FALSE	FALSE	liver cancer
Male	han	no	4.79	5.94	(40,50]	FALSE	FALSE	FALSE	TRUE	FALSE	FALSE	FALSE	TRUE	FALSE	FALSE	FALSE	liver cancer
Male	han	no	4.71	8.89	(30,40]	FALSE	FALSE	TRUE	TRUE	FALSE	FALSE	FALSE	TRUE	FALSE	FALSE	FALSE	liver cancer
Male	zhuang	no	3.94	7.21	(40,50]	FALSE	FALSE	FALSE	TRUE	FALSE	FALSE	FALSE	TRUE	FALSE	FALSE	FALSE	liver cancer
Male	zhuang	no	5.22	4.94	(0,30]	FALSE	FALSE	FALSE	TRUE	FALSE	FALSE	FALSE	TRUE	FALSE	FALSE	FALSE	liver cancer
Male	han	no	4.76	5.02	(30,40]	FALSE	FALSE	FALSE	TRUE	FALSE	FALSE	FALSE	TRUE	FALSE	FALSE	FALSE	liver cancer
Male	other ethnic	no	5.18	4.91	(50,60]	FALSE	FALSE	FALSE	TRUE	FALSE	FALSE	FALSE	TRUE	FALSE	FALSE	FALSE	liver cancer
Male	han	no	10.14	8.42	(50,60]	TRUE	FALSE	FALSE	TRUE	FALSE	FALSE	FALSE	TRUE	FALSE	FALSE	FALSE	liver cancer
Male	zhuang	no	4.22	4.48	(40,50]	FALSE	FALSE	FALSE	TRUE	FALSE	FALSE	FALSE	TRUE	FALSE	FALSE	FALSE	liver cancer
Female	zhuang	no	4.93	7.6	(30,40]	FALSE	FALSE	FALSE	TRUE	FALSE	FALSE	FALSE	TRUE	FALSE	FALSE	FALSE	liver cancer
Male	zhuang	no	5.05	9.4	(30,40]	FALSE	FALSE	TRUE	TRUE	FALSE	FALSE	FALSE	TRUE	FALSE	FALSE	FALSE	liver cancer
Male	zhuang	no	4.34	9.48	(0,30]	FALSE	FALSE	TRUE	TRUE	FALSE	FALSE	FALSE	TRUE	FALSE	FALSE	FALSE	liver cancer
Male	han	no	6.71	3.9	(50,60]	FALSE	TRUE	FALSE	TRUE	FALSE	FALSE	FALSE	TRUE	FALSE	FALSE	FALSE	liver cancer
Male	zhuang	no	5.63	9.55	(40,50]	FALSE	FALSE	TRUE	TRUE	FALSE	FALSE	FALSE	TRUE	FALSE	FALSE	FALSE	liver cancer
Male	zhuang	no	5.63	12.86	(40,50]	TRUE	FALSE	FALSE	TRUE	FALSE	FALSE	FALSE	TRUE	FALSE	FALSE	FALSE	liver cancer
Male	zhuang	no	6.16	8.12	(50,60]	FALSE	TRUE	TRUE	TRUE	FALSE	FALSE	FALSE	TRUE	FALSE	FALSE	FALSE	liver cancer
Male	han	no	4.55	4.31	(60,70]	FALSE	FALSE	FALSE	TRUE	FALSE	FALSE	FALSE	TRUE	FALSE	FALSE	FALSE	liver cancer
Male	han	no	5.92	5.89	(50,60]	FALSE	FALSE	FALSE	TRUE	FALSE	FALSE	FALSE	TRUE	FALSE	FALSE	FALSE	liver cancer
Male	other ethnic	no	5.5	11.29	(40,50]	TRUE	FALSE	FALSE	TRUE	FALSE	FALSE	FALSE	TRUE	FALSE	FALSE	FALSE	liver cancer
Male	other ethnic	yes	5.89	10.4	(50,60]	TRUE	FALSE	FALSE	TRUE	FALSE	FALSE	FALSE	TRUE	FALSE	FALSE	FALSE	liver cancer
Male	zhuang	no	4.21	8.29	(40,50]	FALSE	FALSE	TRUE	TRUE	FALSE	FALSE	FALSE	TRUE	FALSE	FALSE	FALSE	liver cancer
Male	han	no	4.89	5.42	(60,70]	FALSE	FALSE	FALSE	TRUE	FALSE	FALSE	FALSE	TRUE	FALSE	FALSE	FALSE	liver cancer
Male	zhuang	yes	6.53	15.87	(40,50]	TRUE	FALSE	FALSE	TRUE	FALSE	FALSE	FALSE	TRUE	FALSE	FALSE	FALSE	liver cancer
Male	han	no	5.86	9.77	(50,60]	FALSE	FALSE	TRUE	TRUE	FALSE	FALSE	FALSE	TRUE	FALSE	FALSE	FALSE	liver cancer
Male	zhuang	no	4.43	12.1	(40,50]	TRUE	FALSE	FALSE	TRUE	FALSE	FALSE	FALSE	TRUE	FALSE	FALSE	FALSE	liver cancer
Female	han	no	5.5	8.81	(70,100]	FALSE	FALSE	TRUE	TRUE	FALSE	FALSE	FALSE	TRUE	FALSE	FALSE	FALSE	liver cancer
Male	han	no	5.85	8.87	(60,70]	FALSE	FALSE	TRUE	TRUE	FALSE	FALSE	FALSE	TRUE	FALSE	FALSE	FALSE	liver cancer
Male	han	no	5.57	7.88	(50,60]	FALSE	FALSE	TRUE	TRUE	FALSE	FALSE	FALSE	TRUE	FALSE	FALSE	FALSE	liver cancer
Male	han	no	5.3	3.4	(30,40]	FALSE	FALSE	FALSE	TRUE	FALSE	FALSE	FALSE	TRUE	FALSE	FALSE	FALSE	liver cancer
Male	han	no	5.33	15.11	(50,60]	TRUE	FALSE	FALSE	TRUE	FALSE	FALSE	FALSE	TRUE	FALSE	FALSE	FALSE	liver cancer
Male	zhuang	no	5.36	4.81	(30,40]	FALSE	FALSE	FALSE	TRUE	FALSE	FALSE	FALSE	TRUE	FALSE	FALSE	FALSE	liver cancer
Male	han	no	4.94	5.11	(30,40]	FALSE	FALSE	FALSE	TRUE	FALSE	FALSE	FALSE	TRUE	FALSE	FALSE	FALSE	liver cancer
Male	han	no	5.13	7.09	(40,50]	FALSE	FALSE	FALSE	TRUE	FALSE	FALSE	FALSE	TRUE	FALSE	FALSE	FALSE	liver cancer
Male	han	no	5.72	12.97	(50,60]	TRUE	FALSE	FALSE	TRUE	FALSE	FALSE	FALSE	TRUE	FALSE	FALSE	FALSE	liver cancer
Male	han	no	4.47	5.67	(60,70]	FALSE	FALSE	FALSE	TRUE	FALSE	FALSE	FALSE	TRUE	FALSE	FALSE	FALSE	liver cancer
Female	han	no	4.14	7.5	(70,100]	FALSE	FALSE	FALSE	TRUE	FALSE	FALSE	FALSE	TRUE	FALSE	FALSE	FALSE	liver cancer
Female	zhuang	no	6.01	3.93	(60,70]	FALSE	FALSE	FALSE	TRUE	FALSE	FALSE	FALSE	TRUE	FALSE	FALSE	FALSE	liver cancer
Male	han	no	5.35	6.94	(50,60]	FALSE	FALSE	FALSE	TRUE	FALSE	FALSE	FALSE	TRUE	FALSE	FALSE	FALSE	liver cancer
Male	han	no	4.79	5.36	(50,60]	FALSE	FALSE	FALSE	TRUE	FALSE	FALSE	FALSE	TRUE	FALSE	FALSE	FALSE	liver cancer
Male	han	no	3.58	5.52	(40,50]	FALSE	FALSE	FALSE	TRUE	FALSE	FALSE	FALSE	TRUE	FALSE	FALSE	FALSE	liver cancer
Female	zhuang	no	5.31	6.59	(40,50]	FALSE	FALSE	FALSE	TRUE	FALSE	FALSE	FALSE	TRUE	FALSE	FALSE	FALSE	liver cancer
Male	zhuang	no	5.52	6.75	(50,60]	FALSE	FALSE	FALSE	TRUE	FALSE	FALSE	FALSE	TRUE	FALSE	FALSE	FALSE	liver cancer
Male	han	yes	5.74	10.33	(60,70]	TRUE	FALSE	FALSE	TRUE	FALSE	FALSE	FALSE	TRUE	FALSE	FALSE	FALSE	liver cancer
Female	zhuang	no	4.76	5.31	(50,60]	FALSE	FALSE	FALSE	TRUE	FALSE	FALSE	FALSE	TRUE	FALSE	FALSE	FALSE	liver cancer
Male	han	no	3.71	5.79	(40,50]	FALSE	FALSE	FALSE	TRUE	FALSE	FALSE	FALSE	TRUE	FALSE	FALSE	FALSE	liver cancer
Male	han	no	4.35	8.72	(50,60]	FALSE	FALSE	TRUE	TRUE	FALSE	FALSE	FALSE	TRUE	FALSE	FALSE	FALSE	liver cancer
Male	han	no	4.84	7.2	(30,40]	FALSE	FALSE	FALSE	TRUE	FALSE	FALSE	FALSE	TRUE	FALSE	FALSE	FALSE	liver cancer
Male	han	no	4.02	4.3	(60,70]	FALSE	FALSE	FALSE	TRUE	FALSE	FALSE	FALSE	TRUE	FALSE	FALSE	FALSE	liver cancer
Male	han	no	3.51	5.44	(30,40]	FALSE	FALSE	FALSE	TRUE	FALSE	FALSE	FALSE	TRUE	FALSE	FALSE	FALSE	liver cancer
Male	han	no	4.07	5.29	(0,30]	FALSE	FALSE	FALSE	TRUE	FALSE	FALSE	FALSE	TRUE	FALSE	FALSE	FALSE	liver cancer
Male	zhuang	no	4.74	5.85	(50,60]	FALSE	FALSE	FALSE	TRUE	FALSE	FALSE	FALSE	TRUE	FALSE	FALSE	FALSE	liver cancer
Female	han	no	6.41	11.22	(50,60]	TRUE	FALSE	FALSE	TRUE	FALSE	FALSE	FALSE	TRUE	FALSE	FALSE	FALSE	liver cancer
Male	zhuang	no	5.59	7.07	(60,70]	FALSE	FALSE	FALSE	TRUE	FALSE	FALSE	FALSE	TRUE	FALSE	FALSE	FALSE	liver cancer
Male	han	no	5.06	4.93	(50,60]	FALSE	FALSE	FALSE	TRUE	FALSE	FALSE	FALSE	TRUE	FALSE	FALSE	FALSE	liver cancer
Male	han	no	3.89	7.88	(60,70]	FALSE	FALSE	TRUE	TRUE	FALSE	FALSE	FALSE	TRUE	FALSE	FALSE	FALSE	liver cancer
Male	han	yes	4.16	7.02	(40,50]	TRUE	FALSE	FALSE	TRUE	FALSE	FALSE	FALSE	TRUE	FALSE	FALSE	FALSE	liver cancer
Male	other ethnic	no	3.77	5.1	(30,40]	FALSE	FALSE	FALSE	TRUE	FALSE	FALSE	FALSE	TRUE	FALSE	FALSE	FALSE	liver cancer
Male	zhuang	no	5.35	6.2	(0,30]	FALSE	FALSE	FALSE	TRUE	FALSE	FALSE	FALSE	TRUE	FALSE	FALSE	FALSE	liver cancer
Male	han	no	4.13	5.82	(40,50]	FALSE	FALSE	FALSE	TRUE	FALSE	FALSE	FALSE	TRUE	FALSE	FALSE	FALSE	liver cancer
Female	zhuang	no	3.1	6.74	(60,70]	FALSE	FALSE	FALSE	TRUE	FALSE	FALSE	FALSE	TRUE	FALSE	FALSE	FALSE	liver cancer
Male	han	no	5.69	8.1	(40,50]	FALSE	FALSE	TRUE	TRUE	FALSE	FALSE	FALSE	TRUE	FALSE	FALSE	FALSE	liver cancer
Male	zhuang	no	4.37	6.1	(60,70]	FALSE	FALSE	FALSE	TRUE	FALSE	FALSE	FALSE	TRUE	FALSE	FALSE	FALSE	liver cancer
Male	han	no	4.55	6.09	(40,50]	FALSE	FALSE	FALSE	TRUE	FALSE	FALSE	FALSE	TRUE	FALSE	FALSE	FALSE	liver cancer
Male	zhuang	no	2.9	11.03	(40,50]	FALSE	FALSE	TRUE	TRUE	FALSE	FALSE	FALSE	TRUE	FALSE	FALSE	FALSE	liver cancer
Male	zhuang	no	3.01	7.05	(60,70]	FALSE	FALSE	FALSE	TRUE	FALSE	FALSE	FALSE	TRUE	FALSE	FALSE	FALSE	liver cancer
Male	zhuang	no	3.67	5.28	(40,50]	FALSE	FALSE	FALSE	TRUE	FALSE	FALSE	FALSE	TRUE	FALSE	FALSE	FALSE	liver cancer
Male	han	no	4.71	7.42	(40,50]	FALSE	FALSE	FALSE	TRUE	FALSE	FALSE	FALSE	TRUE	FALSE	FALSE	FALSE	liver cancer
Female	han	no	4.19	6.99	(50,60]	FALSE	FALSE	FALSE	TRUE	FALSE	FALSE	FALSE	TRUE	FALSE	FALSE	FALSE	liver cancer
Female	zhuang	no	5.88	6.13	(50,60]	FALSE	FALSE	FALSE	TRUE	FALSE	FALSE	FALSE	TRUE	FALSE	FALSE	FALSE	liver cancer
Male	zhuang	no	5.42	8.23	(60,70]	FALSE	FALSE	TRUE	TRUE	FALSE	FALSE	FALSE	TRUE	FALSE	FALSE	FALSE	liver cancer
Male	zhuang	no	4.47	7.3	(40,50]	FALSE	FALSE	FALSE	TRUE	FALSE	FALSE	FALSE	TRUE	FALSE	FALSE	FALSE	liver cancer
Male	zhuang	no	5.09	4.99	(40,50]	FALSE	FALSE	FALSE	TRUE	FALSE	FALSE	FALSE	TRUE	FALSE	FALSE	FALSE	liver cancer
Male	zhuang	no	5.72	7.22	(40,50]	FALSE	FALSE	FALSE	TRUE	FALSE	FALSE	FALSE	TRUE	FALSE	FALSE	FALSE	liver cancer
Male	other ethnic	no	1.2	4.37	(30,40]	FALSE	FALSE	FALSE	TRUE	FALSE	FALSE	FALSE	TRUE	FALSE	FALSE	FALSE	liver cancer
Male	han	no	6.06	8.05	(40,50]	FALSE	FALSE	TRUE	TRUE	FALSE	FALSE	FALSE	TRUE	FALSE	FALSE	FALSE	liver cancer
Male	han	no	2.96	8.3	(30,40]	FALSE	FALSE	TRUE	TRUE	FALSE	FALSE	FALSE	TRUE	FALSE	FALSE	FALSE	liver cancer
Male	zhuang	no	3.83	3.91	(40,50]	FALSE	FALSE	FALSE	TRUE	FALSE	FALSE	FALSE	TRUE	FALSE	FALSE	FALSE	liver cancer
Male	han	yes	9.06	26.95	(60,70]	TRUE	FALSE	FALSE	TRUE	FALSE	FALSE	FALSE	TRUE	FALSE	FALSE	FALSE	liver cancer
Male	han	no	5.68	7.52	(40,50]	FALSE	FALSE	FALSE	TRUE	FALSE	FALSE	FALSE	TRUE	FALSE	FALSE	FALSE	liver cancer
Male	zhuang	no	4.6	8.05	(40,50]	FALSE	FALSE	TRUE	TRUE	FALSE	FALSE	FALSE	TRUE	FALSE	FALSE	FALSE	liver cancer
Male	han	no	5.01	4.43	(30,40]	FALSE	FALSE	FALSE	TRUE	FALSE	FALSE	FALSE	TRUE	FALSE	FALSE	FALSE	liver cancer
Male	zhuang	no	3.25	5.36	(30,40]	FALSE	FALSE	FALSE	TRUE	FALSE	FALSE	FALSE	TRUE	FALSE	FALSE	FALSE	liver cancer
Male	zhuang	no	4.02	4.08	(50,60]	FALSE	FALSE	FALSE	TRUE	FALSE	FALSE	FALSE	TRUE	FALSE	FALSE	FALSE	liver cancer
Male	han	no	3.1	8.26	(40,50]	FALSE	FALSE	TRUE	TRUE	FALSE	FALSE	FALSE	TRUE	FALSE	FALSE	FALSE	liver cancer
Male	zhuang	no	3.53	10.43	(70,100]	FALSE	FALSE	TRUE	TRUE	FALSE	FALSE	FALSE	TRUE	FALSE	FALSE	FALSE	liver cancer
Male	zhuang	no	5	5.61	(60,70]	FALSE	FALSE	FALSE	TRUE	FALSE	FALSE	FALSE	TRUE	FALSE	FALSE	FALSE	liver cancer
Male	zhuang	no	4.81	5.37	(30,40]	FALSE	FALSE	FALSE	TRUE	FALSE	FALSE	FALSE	TRUE	FALSE	FALSE	FALSE	liver cancer
Male	han	no	4.86	8.07	(40,50]	FALSE	FALSE	TRUE	TRUE	FALSE	FALSE	FALSE	TRUE	FALSE	FALSE	FALSE	liver cancer
Male	zhuang	yes	16.44	24.3	(50,60]	TRUE	FALSE	FALSE	TRUE	FALSE	FALSE	FALSE	TRUE	FALSE	FALSE	FALSE	liver cancer
Male	han	no	5.87	6.92	(60,70]	FALSE	FALSE	FALSE	TRUE	FALSE	FALSE	FALSE	TRUE	FALSE	FALSE	FALSE	liver cancer
Male	han	no	6.01	6.95	(50,60]	FALSE	FALSE	FALSE	TRUE	FALSE	FALSE	FALSE	TRUE	FALSE	FALSE	FALSE	liver cancer
Male	zhuang	no	10.39	25.81	(50,60]	TRUE	FALSE	FALSE	TRUE	FALSE	FALSE	FALSE	TRUE	FALSE	FALSE	FALSE	liver cancer
Male	han	no	4.87	7.59	(60,70]	FALSE	FALSE	FALSE	TRUE	FALSE	FALSE	FALSE	TRUE	FALSE	FALSE	FALSE	liver cancer
Male	zhuang	no	2.19	5.31	(30,40]	FALSE	FALSE	FALSE	TRUE	FALSE	FALSE	FALSE	TRUE	FALSE	FALSE	FALSE	liver cancer
Male	han	no	5.28	13.38	(50,60]	TRUE	FALSE	FALSE	TRUE	FALSE	FALSE	FALSE	TRUE	FALSE	FALSE	FALSE	liver cancer
Male	zhuang	no	3.75	5.77	(40,50]	FALSE	FALSE	FALSE	TRUE	FALSE	FALSE	FALSE	TRUE	FALSE	FALSE	FALSE	liver cancer
Male	other ethnic	yes	6.72	16.07	(50,60]	TRUE	FALSE	FALSE	TRUE	FALSE	FALSE	FALSE	TRUE	FALSE	FALSE	FALSE	liver cancer
Male	zhuang	no	4.82	6.42	(50,60]	FALSE	FALSE	FALSE	TRUE	FALSE	FALSE	FALSE	TRUE	FALSE	FALSE	FALSE	liver cancer
Male	han	no	4.82	6.54	(40,50]	FALSE	FALSE	FALSE	TRUE	FALSE	FALSE	FALSE	TRUE	FALSE	FALSE	FALSE	liver cancer
Male	zhuang	no	2.81	3.5	(30,40]	FALSE	FALSE	FALSE	TRUE	FALSE	FALSE	FALSE	TRUE	FALSE	FALSE	FALSE	liver cancer
Male	han	no	5.3	8.85	(60,70]	FALSE	FALSE	TRUE	TRUE	FALSE	FALSE	FALSE	TRUE	FALSE	FALSE	FALSE	liver cancer
Male	han	no	5.28	5.8	(50,60]	FALSE	FALSE	FALSE	TRUE	FALSE	FALSE	FALSE	TRUE	FALSE	FALSE	FALSE	liver cancer
Male	han	no	8.53	5.63	(30,40]	TRUE	FALSE	FALSE	TRUE	FALSE	FALSE	FALSE	TRUE	FALSE	FALSE	FALSE	liver cancer
Male	han	no	4.75	4.98	(30,40]	FALSE	FALSE	FALSE	TRUE	FALSE	FALSE	FALSE	TRUE	FALSE	FALSE	FALSE	liver cancer
Male	han	no	4.43	7.03	(60,70]	FALSE	FALSE	FALSE	TRUE	FALSE	FALSE	FALSE	TRUE	FALSE	FALSE	FALSE	liver cancer
Male	han	no	2.4	5.09	(40,50]	FALSE	FALSE	FALSE	TRUE	FALSE	FALSE	FALSE	TRUE	FALSE	FALSE	FALSE	liver cancer
Female	zhuang	no	4.48	7.4	(40,50]	FALSE	FALSE	FALSE	TRUE	FALSE	FALSE	FALSE	TRUE	FALSE	FALSE	FALSE	liver cancer
Male	han	no	5.09	7.85	(50,60]	FALSE	FALSE	TRUE	TRUE	FALSE	FALSE	FALSE	TRUE	FALSE	FALSE	FALSE	liver cancer
Male	han	no	2.89	7.18	(40,50]	FALSE	FALSE	FALSE	TRUE	FALSE	FALSE	FALSE	TRUE	FALSE	FALSE	FALSE	liver cancer
Male	han	no	4.7	4.53	(0,30]	FALSE	FALSE	FALSE	TRUE	FALSE	FALSE	FALSE	TRUE	FALSE	FALSE	FALSE	liver cancer
Male	han	no	4.4	6.68	(30,40]	FALSE	FALSE	FALSE	TRUE	FALSE	FALSE	FALSE	TRUE	FALSE	FALSE	FALSE	liver cancer
Male	han	no	5.14	10.36	(30,40]	FALSE	FALSE	TRUE	TRUE	FALSE	FALSE	FALSE	TRUE	FALSE	FALSE	FALSE	liver cancer
Male	zhuang	no	5.25	7.64	(40,50]	FALSE	FALSE	FALSE	TRUE	FALSE	FALSE	FALSE	TRUE	FALSE	FALSE	FALSE	liver cancer
Male	han	no	3.32	4.24	(0,30]	FALSE	FALSE	FALSE	TRUE	FALSE	FALSE	FALSE	TRUE	FALSE	FALSE	FALSE	liver cancer
Male	han	no	6.7	10.11	(40,50]	FALSE	TRUE	TRUE	TRUE	FALSE	FALSE	FALSE	TRUE	FALSE	FALSE	FALSE	liver cancer
Male	han	no	5.08	7.58	(60,70]	FALSE	FALSE	FALSE	TRUE	FALSE	FALSE	FALSE	TRUE	FALSE	FALSE	FALSE	liver cancer
Male	han	no	5.83	9.98	(40,50]	FALSE	FALSE	TRUE	TRUE	FALSE	FALSE	FALSE	TRUE	FALSE	FALSE	FALSE	liver cancer
Male	han	yes	5.74	7.3	(60,70]	TRUE	FALSE	FALSE	TRUE	FALSE	FALSE	FALSE	TRUE	FALSE	FALSE	FALSE	liver cancer
Female	han	no	10.82	22.24	(60,70]	TRUE	FALSE	FALSE	TRUE	FALSE	FALSE	FALSE	TRUE	FALSE	FALSE	FALSE	liver cancer
Male	han	no	5.18	5.88	(30,40]	FALSE	FALSE	FALSE	TRUE	FALSE	FALSE	FALSE	TRUE	FALSE	FALSE	FALSE	liver cancer
Male	zhuang	no	4.97	8.05	(30,40]	FALSE	FALSE	TRUE	TRUE	FALSE	FALSE	FALSE	TRUE	FALSE	FALSE	FALSE	liver cancer
Male	zhuang	no	10.2	24.1	(40,50]	TRUE	FALSE	FALSE	TRUE	FALSE	FALSE	FALSE	TRUE	FALSE	FALSE	FALSE	liver cancer
Female	zhuang	no	6.73	8.33	(40,50]	FALSE	TRUE	TRUE	TRUE	FALSE	FALSE	FALSE	TRUE	FALSE	FALSE	FALSE	liver cancer
Male	han	no	3.84	6.7	(30,40]	FALSE	FALSE	FALSE	TRUE	FALSE	FALSE	FALSE	TRUE	FALSE	FALSE	FALSE	liver cancer
Male	han	no	5.83	9.06	(50,60]	FALSE	FALSE	TRUE	TRUE	FALSE	FALSE	FALSE	TRUE	FALSE	FALSE	FALSE	liver cancer
Male	han	no	5.36	6.01	(40,50]	FALSE	FALSE	FALSE	TRUE	FALSE	FALSE	FALSE	TRUE	FALSE	FALSE	FALSE	liver cancer
Female	zhuang	no	5.35	8.04	(50,60]	FALSE	FALSE	TRUE	TRUE	FALSE	FALSE	FALSE	TRUE	FALSE	FALSE	FALSE	liver cancer
Male	han	no	4.02	12.04	(40,50]	TRUE	FALSE	FALSE	TRUE	FALSE	FALSE	FALSE	TRUE	FALSE	FALSE	FALSE	liver cancer
Male	zhuang	yes	11.7	22.32	(50,60]	TRUE	FALSE	FALSE	TRUE	FALSE	FALSE	FALSE	TRUE	FALSE	FALSE	FALSE	liver cancer
Male	zhuang	no	5.27	4.72	(30,40]	FALSE	FALSE	FALSE	TRUE	FALSE	FALSE	FALSE	TRUE	FALSE	FALSE	FALSE	liver cancer
Male	zhuang	no	4.67	5.52	(30,40]	FALSE	FALSE	FALSE	TRUE	FALSE	FALSE	FALSE	TRUE	FALSE	FALSE	FALSE	liver cancer
Male	han	no	5.41	4.56	(50,60]	FALSE	FALSE	FALSE	TRUE	FALSE	FALSE	FALSE	TRUE	FALSE	FALSE	FALSE	liver cancer
Male	han	no	4.61	5.65	(30,40]	FALSE	FALSE	FALSE	TRUE	FALSE	FALSE	FALSE	TRUE	FALSE	FALSE	FALSE	liver cancer
Male	han	no	7.47	9.64	(40,50]	TRUE	FALSE	FALSE	TRUE	FALSE	FALSE	FALSE	TRUE	FALSE	FALSE	FALSE	liver cancer
Male	zhuang	no	3.84	7.4	(30,40]	FALSE	FALSE	FALSE	TRUE	FALSE	FALSE	FALSE	TRUE	FALSE	FALSE	FALSE	liver cancer
Male	zhuang	no	4.31	4.32	(40,50]	FALSE	FALSE	FALSE	TRUE	FALSE	FALSE	FALSE	TRUE	FALSE	FALSE	FALSE	liver cancer
Male	han	no	5.34	6.3	(30,40]	FALSE	FALSE	FALSE	TRUE	FALSE	FALSE	FALSE	TRUE	FALSE	FALSE	FALSE	liver cancer
Female	zhuang	no	8.23	12.66	(50,60]	TRUE	FALSE	FALSE	TRUE	FALSE	FALSE	FALSE	TRUE	FALSE	FALSE	FALSE	liver cancer
Male	han	no	4.75	7.07	(40,50]	FALSE	FALSE	FALSE	TRUE	FALSE	FALSE	FALSE	TRUE	FALSE	FALSE	FALSE	liver cancer
Male	zhuang	no	4.06	4.83	(70,100]	FALSE	FALSE	FALSE	TRUE	FALSE	FALSE	FALSE	TRUE	FALSE	FALSE	FALSE	liver cancer
Male	han	no	4.79	11.27	(40,50]	TRUE	FALSE	FALSE	TRUE	FALSE	FALSE	FALSE	TRUE	FALSE	FALSE	FALSE	liver cancer
Male	han	no	4.9	11.4	(50,60]	TRUE	FALSE	FALSE	TRUE	FALSE	FALSE	FALSE	TRUE	FALSE	FALSE	FALSE	liver cancer
Male	han	no	3.69	7.69	(60,70]	FALSE	FALSE	FALSE	TRUE	FALSE	FALSE	FALSE	TRUE	FALSE	FALSE	FALSE	liver cancer
Male	han	no	4.32	13.82	(40,50]	TRUE	FALSE	FALSE	TRUE	FALSE	FALSE	FALSE	TRUE	FALSE	FALSE	FALSE	liver cancer
Male	zhuang	no	6.12	9.92	(60,70]	FALSE	TRUE	TRUE	TRUE	FALSE	FALSE	FALSE	TRUE	FALSE	FALSE	FALSE	liver cancer
Male	han	no	3.79	7.97	(50,60]	FALSE	FALSE	TRUE	TRUE	FALSE	FALSE	FALSE	TRUE	FALSE	FALSE	FALSE	liver cancer
Female	han	no	4.54	5.12	(50,60]	FALSE	FALSE	FALSE	TRUE	FALSE	FALSE	FALSE	TRUE	FALSE	FALSE	FALSE	liver cancer
Male	zhuang	no	3.2	8.11	(30,40]	FALSE	FALSE	TRUE	TRUE	FALSE	FALSE	FALSE	TRUE	FALSE	FALSE	FALSE	liver cancer
Male	han	no	4.35	4.71	(50,60]	FALSE	FALSE	FALSE	TRUE	FALSE	FALSE	FALSE	TRUE	FALSE	FALSE	FALSE	liver cancer
Male	han	no	6.29	8.88	(40,50]	FALSE	TRUE	TRUE	TRUE	FALSE	FALSE	FALSE	TRUE	FALSE	FALSE	FALSE	liver cancer
Male	han	no	5.37	4.66	(70,100]	FALSE	FALSE	FALSE	TRUE	FALSE	FALSE	FALSE	TRUE	FALSE	FALSE	FALSE	liver cancer
Female	zhuang	no	4.14	4.68	(40,50]	FALSE	FALSE	FALSE	TRUE	FALSE	FALSE	FALSE	TRUE	FALSE	FALSE	FALSE	liver cancer
Male	zhuang	no	4.77	9	(40,50]	FALSE	FALSE	TRUE	TRUE	FALSE	FALSE	FALSE	TRUE	FALSE	FALSE	FALSE	liver cancer
Male	zhuang	no	7.15	7.48	(40,50]	TRUE	FALSE	FALSE	TRUE	FALSE	FALSE	FALSE	TRUE	FALSE	FALSE	FALSE	liver cancer
Male	han	no	4.49	9.26	(50,60]	FALSE	FALSE	TRUE	TRUE	FALSE	FALSE	FALSE	TRUE	FALSE	FALSE	FALSE	liver cancer
Male	zhuang	no	5.78	6.35	(50,60]	FALSE	FALSE	FALSE	TRUE	FALSE	FALSE	FALSE	TRUE	FALSE	FALSE	FALSE	liver cancer
Male	zhuang	no	5.03	5.97	(30,40]	FALSE	FALSE	FALSE	TRUE	FALSE	FALSE	FALSE	TRUE	FALSE	FALSE	FALSE	liver cancer
Male	zhuang	no	4.94	6.32	(50,60]	FALSE	FALSE	FALSE	TRUE	FALSE	FALSE	FALSE	TRUE	FALSE	FALSE	FALSE	liver cancer
Female	han	no	5.09	5.67	(60,70]	FALSE	FALSE	FALSE	TRUE	FALSE	FALSE	FALSE	TRUE	FALSE	FALSE	FALSE	liver cancer
Male	han	no	5.74	17.16	(50,60]	TRUE	FALSE	FALSE	TRUE	FALSE	FALSE	FALSE	TRUE	FALSE	FALSE	FALSE	liver cancer
Male	zhuang	no	4.95	6.85	(40,50]	FALSE	FALSE	FALSE	TRUE	FALSE	FALSE	FALSE	TRUE	FALSE	FALSE	FALSE	liver cancer
Male	zhuang	no	5.72	6.99	(40,50]	FALSE	FALSE	FALSE	TRUE	FALSE	FALSE	FALSE	TRUE	FALSE	FALSE	FALSE	liver cancer
Male	han	yes	9.35	12.6	(60,70]	TRUE	FALSE	FALSE	TRUE	FALSE	FALSE	FALSE	TRUE	FALSE	FALSE	FALSE	liver cancer
Male	zhuang	no	5.34	5.23	(40,50]	FALSE	FALSE	FALSE	TRUE	FALSE	FALSE	FALSE	TRUE	FALSE	FALSE	FALSE	liver cancer
Male	han	yes	8.45	15.31	(50,60]	TRUE	FALSE	FALSE	TRUE	FALSE	FALSE	FALSE	TRUE	FALSE	FALSE	FALSE	liver cancer
Female	han	no	5.3	7.83	(30,40]	FALSE	FALSE	TRUE	TRUE	FALSE	FALSE	FALSE	TRUE	FALSE	FALSE	FALSE	liver cancer
Male	zhuang	no	4.67	4.98	(50,60]	FALSE	FALSE	FALSE	TRUE	FALSE	FALSE	FALSE	TRUE	FALSE	FALSE	FALSE	liver cancer
Male	han	no	5.76	10.65	(60,70]	FALSE	FALSE	TRUE	TRUE	FALSE	FALSE	FALSE	TRUE	FALSE	FALSE	FALSE	liver cancer
Male	han	no	5.07	7.67	(50,60]	FALSE	FALSE	FALSE	TRUE	FALSE	FALSE	FALSE	TRUE	FALSE	FALSE	FALSE	liver cancer
Male	han	no	5.82	10.38	(50,60]	FALSE	FALSE	TRUE	TRUE	FALSE	FALSE	FALSE	TRUE	FALSE	FALSE	FALSE	liver cancer
Male	han	no	4.36	6.66	(40,50]	FALSE	FALSE	FALSE	TRUE	FALSE	FALSE	FALSE	TRUE	FALSE	FALSE	FALSE	liver cancer
Male	han	no	5.04	5.6	(30,40]	FALSE	FALSE	FALSE	TRUE	FALSE	FALSE	FALSE	TRUE	FALSE	FALSE	FALSE	liver cancer
Male	han	no	7.5	12.71	(60,70]	TRUE	FALSE	FALSE	TRUE	FALSE	FALSE	FALSE	TRUE	FALSE	FALSE	FALSE	liver cancer
Male	zhuang	no	3.03	5.91	(60,70]	FALSE	FALSE	FALSE	TRUE	FALSE	FALSE	FALSE	TRUE	FALSE	FALSE	FALSE	liver cancer
Male	han	no	4.52	4.37	(30,40]	FALSE	FALSE	FALSE	TRUE	FALSE	FALSE	FALSE	TRUE	FALSE	FALSE	FALSE	liver cancer
Male	han	no	4.36	7.78	(40,50]	FALSE	FALSE	FALSE	TRUE	FALSE	FALSE	FALSE	TRUE	FALSE	FALSE	FALSE	liver cancer
Male	zhuang	no	3.57	6.13	(40,50]	FALSE	FALSE	FALSE	TRUE	FALSE	FALSE	FALSE	TRUE	FALSE	FALSE	FALSE	liver cancer
Male	zhuang	no	5.34	6.45	(30,40]	FALSE	FALSE	FALSE	TRUE	FALSE	FALSE	FALSE	TRUE	FALSE	FALSE	FALSE	liver cancer
Male	han	no	5.96	7.16	(50,60]	FALSE	FALSE	FALSE	TRUE	FALSE	FALSE	FALSE	TRUE	FALSE	FALSE	FALSE	liver cancer
Male	han	no	5.48	8.13	(40,50]	FALSE	FALSE	TRUE	TRUE	FALSE	FALSE	FALSE	TRUE	FALSE	FALSE	FALSE	liver cancer
Male	han	no	3.99	6.91	(30,40]	FALSE	FALSE	FALSE	TRUE	FALSE	FALSE	FALSE	TRUE	FALSE	FALSE	FALSE	liver cancer
Male	han	yes	11.65	13.69	(50,60]	TRUE	FALSE	FALSE	TRUE	FALSE	FALSE	FALSE	TRUE	FALSE	FALSE	FALSE	liver cancer
Male	han	no	3.59	9.7	(40,50]	FALSE	FALSE	TRUE	TRUE	FALSE	FALSE	FALSE	TRUE	FALSE	FALSE	FALSE	liver cancer
Male	han	no	3.1	7.87	(50,60]	FALSE	FALSE	TRUE	TRUE	FALSE	FALSE	FALSE	TRUE	FALSE	FALSE	FALSE	liver cancer
Male	han	no	5.61	6	(40,50]	FALSE	FALSE	FALSE	TRUE	FALSE	FALSE	FALSE	TRUE	FALSE	FALSE	FALSE	liver cancer
Male	han	no	2.92	6.56	(0,30]	FALSE	FALSE	FALSE	TRUE	FALSE	FALSE	FALSE	TRUE	FALSE	FALSE	FALSE	liver cancer
Female	han	no	4.62	3.97	(50,60]	FALSE	FALSE	FALSE	TRUE	FALSE	FALSE	FALSE	TRUE	FALSE	FALSE	FALSE	liver cancer
Male	zhuang	no	5.03	4.3	(50,60]	FALSE	FALSE	FALSE	TRUE	FALSE	FALSE	FALSE	TRUE	FALSE	FALSE	FALSE	liver cancer
Female	han	no	4.22	7.71	(0,30]	FALSE	FALSE	FALSE	TRUE	FALSE	FALSE	FALSE	TRUE	FALSE	FALSE	FALSE	liver cancer
Male	zhuang	no	2.47	5.57	(40,50]	FALSE	FALSE	FALSE	TRUE	FALSE	FALSE	FALSE	TRUE	FALSE	FALSE	FALSE	liver cancer
Male	other ethnic	no	4.3	5.37	(50,60]	FALSE	FALSE	FALSE	TRUE	FALSE	FALSE	FALSE	TRUE	FALSE	FALSE	FALSE	liver cancer
Male	han	no	3.28	6.59	(40,50]	FALSE	FALSE	FALSE	TRUE	FALSE	FALSE	FALSE	TRUE	FALSE	FALSE	FALSE	liver cancer
Male	han	no	5.38	5.18	(40,50]	FALSE	FALSE	FALSE	TRUE	FALSE	FALSE	FALSE	TRUE	FALSE	FALSE	FALSE	liver cancer
Male	han	no	5.25	5.42	(60,70]	FALSE	FALSE	FALSE	TRUE	FALSE	FALSE	FALSE	TRUE	FALSE	FALSE	FALSE	liver cancer
Male	zhuang	no	4.78	7.73	(30,40]	FALSE	FALSE	FALSE	TRUE	FALSE	FALSE	FALSE	TRUE	FALSE	FALSE	FALSE	liver cancer
Male	han	no	5.79	10.57	(40,50]	FALSE	FALSE	TRUE	TRUE	FALSE	FALSE	FALSE	TRUE	FALSE	FALSE	FALSE	liver cancer
Male	zhuang	no	5.36	8.46	(50,60]	FALSE	FALSE	TRUE	TRUE	FALSE	FALSE	FALSE	TRUE	FALSE	FALSE	FALSE	liver cancer
Male	han	no	5.83	10.77	(60,70]	FALSE	FALSE	TRUE	TRUE	FALSE	FALSE	FALSE	TRUE	FALSE	FALSE	FALSE	liver cancer
Male	han	no	5.61	5.61	(40,50]	FALSE	FALSE	FALSE	TRUE	FALSE	FALSE	FALSE	TRUE	FALSE	FALSE	FALSE	liver cancer
Male	han	no	4.38	4.95	(30,40]	FALSE	FALSE	FALSE	TRUE	FALSE	FALSE	FALSE	TRUE	FALSE	FALSE	FALSE	liver cancer
Male	zhuang	no	5.13	6.87	(30,40]	FALSE	FALSE	FALSE	TRUE	FALSE	FALSE	FALSE	TRUE	FALSE	FALSE	FALSE	liver cancer
Male	other ethnic	no	5.24	3.93	(60,70]	FALSE	FALSE	FALSE	TRUE	FALSE	FALSE	FALSE	TRUE	FALSE	FALSE	FALSE	liver cancer
Male	zhuang	no	5.76	6	(40,50]	FALSE	FALSE	FALSE	TRUE	FALSE	FALSE	FALSE	TRUE	FALSE	FALSE	FALSE	liver cancer
Male	zhuang	no	4.85	10.23	(50,60]	FALSE	FALSE	TRUE	TRUE	FALSE	FALSE	FALSE	TRUE	FALSE	FALSE	FALSE	liver cancer
Male	zhuang	no	4.41	7.13	(50,60]	FALSE	FALSE	FALSE	TRUE	FALSE	FALSE	FALSE	TRUE	FALSE	FALSE	FALSE	liver cancer
Male	han	no	5.44	8.24	(50,60]	FALSE	FALSE	TRUE	TRUE	FALSE	FALSE	FALSE	TRUE	FALSE	FALSE	FALSE	liver cancer
Male	han	no	6.05	8.07	(40,50]	FALSE	FALSE	TRUE	TRUE	FALSE	FALSE	FALSE	TRUE	FALSE	FALSE	FALSE	liver cancer
Male	other ethnic	no	5.72	6.83	(30,40]	FALSE	FALSE	FALSE	TRUE	FALSE	FALSE	FALSE	TRUE	FALSE	FALSE	FALSE	liver cancer
Male	han	no	6.32	4.8	(50,60]	FALSE	TRUE	FALSE	TRUE	FALSE	FALSE	FALSE	TRUE	FALSE	FALSE	FALSE	liver cancer
Male	zhuang	no	4.62	7.2	(50,60]	FALSE	FALSE	FALSE	TRUE	FALSE	FALSE	FALSE	TRUE	FALSE	FALSE	FALSE	liver cancer
Male	han	no	5.01	6.44	(40,50]	FALSE	FALSE	FALSE	TRUE	FALSE	FALSE	FALSE	TRUE	FALSE	FALSE	FALSE	liver cancer
Male	han	no	4.23	14.38	(30,40]	TRUE	FALSE	FALSE	TRUE	FALSE	FALSE	FALSE	TRUE	FALSE	FALSE	FALSE	liver cancer
Male	han	no	3.09	5.22	(0,30]	FALSE	FALSE	FALSE	TRUE	FALSE	FALSE	FALSE	TRUE	FALSE	FALSE	FALSE	liver cancer
Male	zhuang	no	4.8	8.21	(40,50]	FALSE	FALSE	TRUE	TRUE	FALSE	FALSE	FALSE	TRUE	FALSE	FALSE	FALSE	liver cancer
Male	zhuang	no	4.52	9.83	(60,70]	FALSE	FALSE	TRUE	TRUE	FALSE	FALSE	FALSE	TRUE	FALSE	FALSE	FALSE	liver cancer
Male	han	no	6.06	16.99	(40,50]	TRUE	FALSE	FALSE	TRUE	FALSE	FALSE	FALSE	TRUE	FALSE	FALSE	FALSE	liver cancer
Female	han	no	3.66	4.62	(50,60]	FALSE	FALSE	FALSE	TRUE	FALSE	FALSE	FALSE	TRUE	FALSE	FALSE	FALSE	liver cancer
Male	han	no	2.49	10.34	(30,40]	FALSE	FALSE	TRUE	TRUE	FALSE	FALSE	FALSE	TRUE	FALSE	FALSE	FALSE	liver cancer
Male	han	no	5.11	7.09	(40,50]	FALSE	FALSE	FALSE	TRUE	FALSE	FALSE	FALSE	TRUE	FALSE	FALSE	FALSE	liver cancer
Female	han	no	4.31	6.55	(60,70]	FALSE	FALSE	FALSE	TRUE	FALSE	FALSE	FALSE	TRUE	FALSE	FALSE	FALSE	liver cancer
Male	zhuang	no	4.48	11.8	(40,50]	TRUE	FALSE	FALSE	TRUE	FALSE	FALSE	FALSE	TRUE	FALSE	FALSE	FALSE	liver cancer
Male	zhuang	no	3.94	4.8	(50,60]	FALSE	FALSE	FALSE	TRUE	FALSE	FALSE	FALSE	TRUE	FALSE	FALSE	FALSE	liver cancer
Male	han	no	4.38	7.42	(40,50]	FALSE	FALSE	FALSE	TRUE	FALSE	FALSE	FALSE	TRUE	FALSE	FALSE	FALSE	liver cancer
Female	zhuang	yes	18.49	19.06	(60,70]	TRUE	FALSE	FALSE	TRUE	FALSE	FALSE	FALSE	TRUE	FALSE	FALSE	FALSE	liver cancer
Male	zhuang	no	5.29	11.64	(60,70]	TRUE	FALSE	FALSE	TRUE	FALSE	FALSE	FALSE	TRUE	FALSE	FALSE	FALSE	liver cancer
Male	han	no	4.75	9.27	(50,60]	FALSE	FALSE	TRUE	TRUE	FALSE	FALSE	FALSE	TRUE	FALSE	FALSE	FALSE	liver cancer
Male	han	no	4.01	4.36	(0,30]	FALSE	FALSE	FALSE	TRUE	FALSE	FALSE	FALSE	TRUE	FALSE	FALSE	FALSE	liver cancer
Male	han	no	4.13	7.65	(0,30]	FALSE	FALSE	FALSE	TRUE	FALSE	FALSE	FALSE	TRUE	FALSE	FALSE	FALSE	liver cancer
Male	zhuang	no	4.07	7.06	(40,50]	FALSE	FALSE	FALSE	TRUE	FALSE	FALSE	FALSE	TRUE	FALSE	FALSE	FALSE	liver cancer
Male	han	no	4.5	7.13	(40,50]	FALSE	FALSE	FALSE	TRUE	FALSE	FALSE	FALSE	TRUE	FALSE	FALSE	FALSE	liver cancer
Male	zhuang	no	3.98	5.5	(30,40]	FALSE	FALSE	FALSE	TRUE	FALSE	FALSE	FALSE	TRUE	FALSE	FALSE	FALSE	liver cancer
Female	han	no	3.1	4.61	(30,40]	FALSE	FALSE	FALSE	TRUE	FALSE	FALSE	FALSE	TRUE	FALSE	FALSE	FALSE	liver cancer
Male	zhuang	no	4.39	12.65	(30,40]	TRUE	FALSE	FALSE	TRUE	FALSE	FALSE	FALSE	TRUE	FALSE	FALSE	FALSE	liver cancer
Male	han	no	5.12	8.46	(40,50]	FALSE	FALSE	TRUE	TRUE	FALSE	FALSE	FALSE	TRUE	FALSE	FALSE	FALSE	liver cancer
Female	han	no	4.1	6.62	(70,100]	FALSE	FALSE	FALSE	TRUE	FALSE	FALSE	FALSE	TRUE	FALSE	FALSE	FALSE	liver cancer
Male	zhuang	no	5.01	4.6	(60,70]	FALSE	FALSE	FALSE	TRUE	FALSE	FALSE	FALSE	TRUE	FALSE	FALSE	FALSE	liver cancer
Male	han	no	5.27	12.34	(50,60]	TRUE	FALSE	FALSE	TRUE	FALSE	FALSE	FALSE	TRUE	FALSE	FALSE	FALSE	liver cancer
Male	zhuang	no	5.22	6.13	(30,40]	FALSE	FALSE	FALSE	TRUE	FALSE	FALSE	FALSE	TRUE	FALSE	FALSE	FALSE	liver cancer
Male	han	no	6.33	8.15	(30,40]	FALSE	TRUE	TRUE	TRUE	FALSE	FALSE	FALSE	TRUE	FALSE	FALSE	FALSE	liver cancer
Male	han	no	5.28	8.94	(40,50]	FALSE	FALSE	TRUE	TRUE	FALSE	FALSE	FALSE	TRUE	FALSE	FALSE	FALSE	liver cancer
Male	zhuang	no	4.47	6.36	(30,40]	FALSE	FALSE	FALSE	TRUE	FALSE	FALSE	FALSE	TRUE	FALSE	FALSE	FALSE	liver cancer
Male	han	no	3.88	5.24	(40,50]	FALSE	FALSE	FALSE	TRUE	FALSE	FALSE	FALSE	TRUE	FALSE	FALSE	FALSE	liver cancer
Male	han	no	5.71	6.78	(50,60]	FALSE	FALSE	FALSE	TRUE	FALSE	FALSE	FALSE	TRUE	FALSE	FALSE	FALSE	liver cancer
Male	han	no	4.46	6.02	(40,50]	FALSE	FALSE	FALSE	TRUE	FALSE	FALSE	FALSE	TRUE	FALSE	FALSE	FALSE	liver cancer
Male	han	no	5.82	7.8	(40,50]	FALSE	FALSE	TRUE	TRUE	FALSE	FALSE	FALSE	TRUE	FALSE	FALSE	FALSE	liver cancer
Male	han	yes	14.09	23.9	(60,70]	TRUE	FALSE	FALSE	TRUE	FALSE	FALSE	FALSE	TRUE	FALSE	FALSE	FALSE	liver cancer
Male	han	no	4.5	6.01	(30,40]	FALSE	FALSE	FALSE	TRUE	FALSE	FALSE	FALSE	TRUE	FALSE	FALSE	FALSE	liver cancer
Female	han	no	3.33	8.83	(40,50]	FALSE	FALSE	TRUE	TRUE	FALSE	FALSE	FALSE	TRUE	FALSE	FALSE	FALSE	liver cancer
Male	zhuang	no	4.11	9.92	(50,60]	FALSE	FALSE	TRUE	TRUE	FALSE	FALSE	FALSE	TRUE	FALSE	FALSE	FALSE	liver cancer
Male	zhuang	no	4.4	5.97	(30,40]	FALSE	FALSE	FALSE	TRUE	FALSE	FALSE	FALSE	TRUE	FALSE	FALSE	FALSE	liver cancer
Male	han	no	4.78	4.8	(30,40]	FALSE	FALSE	FALSE	TRUE	FALSE	FALSE	FALSE	TRUE	FALSE	FALSE	FALSE	liver cancer
Male	han	no	5.24	7	(60,70]	FALSE	FALSE	FALSE	TRUE	FALSE	FALSE	FALSE	TRUE	FALSE	FALSE	FALSE	liver cancer
Male	han	no	5.6	5.57	(40,50]	FALSE	FALSE	FALSE	TRUE	FALSE	FALSE	FALSE	TRUE	FALSE	FALSE	FALSE	liver cancer
Female	han	no	4.84	5.9	(40,50]	FALSE	FALSE	FALSE	TRUE	FALSE	FALSE	FALSE	TRUE	FALSE	FALSE	FALSE	liver cancer
Male	han	yes	12.82	26.14	(60,70]	TRUE	FALSE	FALSE	TRUE	FALSE	FALSE	FALSE	TRUE	FALSE	FALSE	FALSE	liver cancer
Male	han	no	3.86	7.99	(40,50]	FALSE	FALSE	TRUE	TRUE	FALSE	FALSE	FALSE	TRUE	FALSE	FALSE	FALSE	liver cancer
Male	han	no	4.09	15.97	(60,70]	TRUE	FALSE	FALSE	TRUE	FALSE	FALSE	FALSE	TRUE	FALSE	FALSE	FALSE	liver cancer
Male	zhuang	no	4.93	5.96	(40,50]	FALSE	FALSE	FALSE	TRUE	FALSE	FALSE	FALSE	TRUE	FALSE	FALSE	FALSE	liver cancer
Male	han	no	5.08	9.91	(60,70]	FALSE	FALSE	TRUE	TRUE	FALSE	FALSE	FALSE	TRUE	FALSE	FALSE	FALSE	liver cancer
Male	han	no	4.69	11.01	(40,50]	FALSE	FALSE	TRUE	TRUE	FALSE	FALSE	FALSE	TRUE	FALSE	FALSE	FALSE	liver cancer
Male	han	no	5.88	8.38	(30,40]	FALSE	FALSE	TRUE	TRUE	FALSE	FALSE	FALSE	TRUE	FALSE	FALSE	FALSE	liver cancer
Male	han	no	3.34	12.66	(50,60]	TRUE	FALSE	FALSE	TRUE	FALSE	FALSE	FALSE	TRUE	FALSE	FALSE	FALSE	liver cancer
Male	han	no	5.53	7.19	(40,50]	FALSE	FALSE	FALSE	TRUE	FALSE	FALSE	FALSE	TRUE	FALSE	FALSE	FALSE	liver cancer
Male	han	no	4.9	6.74	(40,50]	FALSE	FALSE	FALSE	TRUE	FALSE	FALSE	FALSE	TRUE	FALSE	FALSE	FALSE	liver cancer
Male	han	no	5.12	5.71	(30,40]	FALSE	FALSE	FALSE	TRUE	FALSE	FALSE	FALSE	TRUE	FALSE	FALSE	FALSE	liver cancer
Male	zhuang	no	5.23	7.51	(50,60]	FALSE	FALSE	FALSE	TRUE	FALSE	FALSE	FALSE	TRUE	FALSE	FALSE	FALSE	liver cancer
Female	zhuang	no	3.73	7.56	(30,40]	FALSE	FALSE	FALSE	TRUE	FALSE	FALSE	FALSE	TRUE	FALSE	FALSE	FALSE	liver cancer
Male	zhuang	no	5.33	10.55	(50,60]	FALSE	FALSE	TRUE	TRUE	FALSE	FALSE	FALSE	TRUE	FALSE	FALSE	FALSE	liver cancer
Male	zhuang	no	4.65	7.82	(40,50]	FALSE	FALSE	TRUE	TRUE	FALSE	FALSE	FALSE	TRUE	FALSE	FALSE	FALSE	liver cancer
Male	zhuang	no	5.1	4.47	(40,50]	FALSE	FALSE	FALSE	TRUE	FALSE	FALSE	FALSE	TRUE	FALSE	FALSE	FALSE	liver cancer
Male	other ethnic	no	4.14	3.9	(40,50]	FALSE	FALSE	FALSE	TRUE	FALSE	FALSE	FALSE	TRUE	FALSE	FALSE	FALSE	liver cancer
Male	han	no	4.47	8.04	(40,50]	FALSE	FALSE	TRUE	TRUE	FALSE	FALSE	FALSE	TRUE	FALSE	FALSE	FALSE	liver cancer
Male	han	no	3.71	15.68	(50,60]	TRUE	FALSE	FALSE	TRUE	FALSE	FALSE	FALSE	TRUE	FALSE	FALSE	FALSE	liver cancer
Male	han	no	8.13	21.95	(60,70]	TRUE	FALSE	FALSE	TRUE	FALSE	FALSE	FALSE	TRUE	FALSE	FALSE	FALSE	liver cancer
Female	zhuang	no	4.45	8.5	(40,50]	FALSE	FALSE	TRUE	TRUE	FALSE	FALSE	FALSE	TRUE	FALSE	FALSE	FALSE	liver cancer
Male	zhuang	no	5.66	10.24	(50,60]	FALSE	FALSE	TRUE	TRUE	FALSE	FALSE	FALSE	TRUE	FALSE	FALSE	FALSE	liver cancer
Male	han	no	5.72	8.34	(40,50]	FALSE	FALSE	TRUE	TRUE	FALSE	FALSE	FALSE	TRUE	FALSE	FALSE	FALSE	liver cancer
Male	han	no	5.12	5.94	(40,50]	FALSE	FALSE	FALSE	TRUE	FALSE	FALSE	FALSE	TRUE	FALSE	FALSE	FALSE	liver cancer
Male	other ethnic	no	6.68	7.38	(40,50]	FALSE	TRUE	FALSE	TRUE	FALSE	FALSE	FALSE	TRUE	FALSE	FALSE	FALSE	liver cancer
Male	han	no	3.93	9.55	(30,40]	FALSE	FALSE	TRUE	TRUE	FALSE	FALSE	FALSE	TRUE	FALSE	FALSE	FALSE	liver cancer
Male	han	no	4.02	8	(60,70]	FALSE	FALSE	TRUE	TRUE	FALSE	FALSE	FALSE	TRUE	FALSE	FALSE	FALSE	liver cancer
Male	han	no	4.42	7	(60,70]	FALSE	FALSE	FALSE	TRUE	FALSE	FALSE	FALSE	TRUE	FALSE	FALSE	FALSE	liver cancer
Male	han	no	1.71	6.01	(40,50]	FALSE	FALSE	FALSE	TRUE	FALSE	FALSE	FALSE	TRUE	FALSE	FALSE	FALSE	liver cancer
Male	han	no	5.52	11.33	(50,60]	TRUE	FALSE	FALSE	TRUE	FALSE	FALSE	FALSE	TRUE	FALSE	FALSE	FALSE	liver cancer
Male	zhuang	no	4.51	10.35	(60,70]	FALSE	FALSE	TRUE	TRUE	FALSE	FALSE	FALSE	TRUE	FALSE	FALSE	FALSE	liver cancer
Male	han	no	4.5	7.84	(40,50]	FALSE	FALSE	TRUE	TRUE	FALSE	FALSE	FALSE	TRUE	FALSE	FALSE	FALSE	liver cancer
Male	han	no	6.06	9.5	(40,50]	FALSE	FALSE	TRUE	TRUE	FALSE	FALSE	FALSE	TRUE	FALSE	FALSE	FALSE	liver cancer
Male	han	no	4.34	7.52	(50,60]	FALSE	FALSE	FALSE	TRUE	FALSE	FALSE	FALSE	TRUE	FALSE	FALSE	FALSE	liver cancer
Male	han	no	4.23	5.9	(0,30]	FALSE	FALSE	FALSE	TRUE	FALSE	FALSE	FALSE	TRUE	FALSE	FALSE	FALSE	liver cancer
Male	zhuang	no	4.68	6.17	(40,50]	FALSE	FALSE	FALSE	TRUE	FALSE	FALSE	FALSE	TRUE	FALSE	FALSE	FALSE	liver cancer
Male	zhuang	no	4.82	5.67	(30,40]	FALSE	FALSE	FALSE	TRUE	FALSE	FALSE	FALSE	TRUE	FALSE	FALSE	FALSE	liver cancer
Male	han	no	4.53	9.38	(70,100]	FALSE	FALSE	TRUE	TRUE	FALSE	FALSE	FALSE	TRUE	FALSE	FALSE	FALSE	liver cancer
Male	zhuang	no	4.8	5.98	(30,40]	FALSE	FALSE	FALSE	TRUE	FALSE	FALSE	FALSE	TRUE	FALSE	FALSE	FALSE	liver cancer
Male	han	no	4.08	8.83	(50,60]	FALSE	FALSE	TRUE	TRUE	FALSE	FALSE	FALSE	TRUE	FALSE	FALSE	FALSE	liver cancer
Female	han	no	4.4	9.84	(40,50]	FALSE	FALSE	TRUE	TRUE	FALSE	FALSE	FALSE	TRUE	FALSE	FALSE	FALSE	liver cancer
Male	han	no	5.09	8.02	(30,40]	FALSE	FALSE	TRUE	TRUE	FALSE	FALSE	FALSE	TRUE	FALSE	FALSE	FALSE	liver cancer
Male	han	no	5.12	8.24	(30,40]	FALSE	FALSE	TRUE	TRUE	FALSE	FALSE	FALSE	TRUE	FALSE	FALSE	FALSE	liver cancer
Male	han	no	2.4	11.12	(50,60]	TRUE	FALSE	FALSE	TRUE	FALSE	FALSE	FALSE	TRUE	FALSE	FALSE	FALSE	liver cancer
Male	zhuang	no	3.92	7.93	(30,40]	FALSE	FALSE	TRUE	TRUE	FALSE	FALSE	FALSE	TRUE	FALSE	FALSE	FALSE	liver cancer
Male	han	no	3.96	6.04	(40,50]	FALSE	FALSE	FALSE	TRUE	FALSE	FALSE	FALSE	TRUE	FALSE	FALSE	FALSE	liver cancer
Male	zhuang	no	5.26	5.62	(30,40]	FALSE	FALSE	FALSE	TRUE	FALSE	FALSE	FALSE	TRUE	FALSE	FALSE	FALSE	liver cancer
Male	han	no	5.13	5.61	(70,100]	FALSE	FALSE	FALSE	TRUE	FALSE	FALSE	FALSE	TRUE	FALSE	FALSE	FALSE	liver cancer
Female	han	yes	11.49	14.88	(50,60]	TRUE	FALSE	FALSE	TRUE	FALSE	FALSE	FALSE	TRUE	FALSE	FALSE	FALSE	liver cancer
Male	zhuang	no	4.39	10.54	(40,50]	FALSE	FALSE	TRUE	TRUE	FALSE	FALSE	FALSE	TRUE	FALSE	FALSE	FALSE	liver cancer
Male	han	no	5.01	8.81	(50,60]	FALSE	FALSE	TRUE	TRUE	FALSE	FALSE	FALSE	TRUE	FALSE	FALSE	FALSE	liver cancer
Male	zhuang	no	4.57	7.47	(60,70]	FALSE	FALSE	FALSE	TRUE	FALSE	FALSE	FALSE	TRUE	FALSE	FALSE	FALSE	liver cancer
Male	zhuang	no	4.4	7.39	(30,40]	FALSE	FALSE	FALSE	TRUE	FALSE	FALSE	FALSE	TRUE	FALSE	FALSE	FALSE	liver cancer
Male	han	no	4.85	5.93	(30,40]	FALSE	FALSE	FALSE	TRUE	FALSE	FALSE	FALSE	TRUE	FALSE	FALSE	FALSE	liver cancer
Male	han	no	4.61	5.49	(30,40]	FALSE	FALSE	FALSE	TRUE	FALSE	FALSE	FALSE	TRUE	FALSE	FALSE	FALSE	liver cancer
Female	han	no	2.46	3.02	(40,50]	FALSE	FALSE	FALSE	TRUE	FALSE	FALSE	FALSE	TRUE	FALSE	FALSE	FALSE	liver cancer
Male	zhuang	no	5.6	6.32	(50,60]	FALSE	FALSE	FALSE	TRUE	FALSE	FALSE	FALSE	TRUE	FALSE	FALSE	FALSE	liver cancer
Female	zhuang	no	4.8	7.51	(50,60]	FALSE	FALSE	FALSE	TRUE	FALSE	FALSE	FALSE	TRUE	FALSE	FALSE	FALSE	liver cancer
Male	zhuang	no	6.34	19.36	(40,50]	TRUE	FALSE	FALSE	TRUE	FALSE	FALSE	FALSE	TRUE	FALSE	FALSE	FALSE	liver cancer
Female	zhuang	no	5.25	4.61	(40,50]	FALSE	FALSE	FALSE	TRUE	FALSE	FALSE	FALSE	TRUE	FALSE	FALSE	FALSE	liver cancer
Male	zhuang	no	3.34	5.66	(60,70]	FALSE	FALSE	FALSE	TRUE	FALSE	FALSE	FALSE	TRUE	FALSE	FALSE	FALSE	liver cancer
Male	han	no	4.4	6.59	(50,60]	FALSE	FALSE	FALSE	TRUE	FALSE	FALSE	FALSE	TRUE	FALSE	FALSE	FALSE	liver cancer
Male	zhuang	no	4.48	4.28	(40,50]	FALSE	FALSE	FALSE	TRUE	FALSE	FALSE	FALSE	TRUE	FALSE	FALSE	FALSE	liver cancer
Male	zhuang	no	3.45	5.15	(60,70]	FALSE	FALSE	FALSE	TRUE	FALSE	FALSE	FALSE	TRUE	FALSE	FALSE	FALSE	liver cancer
Male	zhuang	no	3.68	8.12	(50,60]	FALSE	FALSE	TRUE	TRUE	FALSE	FALSE	FALSE	TRUE	FALSE	FALSE	FALSE	liver cancer
Female	han	no	5.55	8.03	(60,70]	FALSE	FALSE	TRUE	TRUE	FALSE	FALSE	FALSE	TRUE	FALSE	FALSE	FALSE	liver cancer
Male	zhuang	no	4.69	8.41	(70,100]	FALSE	FALSE	TRUE	TRUE	FALSE	FALSE	FALSE	TRUE	FALSE	FALSE	FALSE	liver cancer
Male	zhuang	no	3.51	8.87	(60,70]	FALSE	FALSE	TRUE	TRUE	FALSE	FALSE	FALSE	TRUE	FALSE	FALSE	FALSE	liver cancer
Male	han	no	4.5	5.62	(0,30]	FALSE	FALSE	FALSE	TRUE	FALSE	FALSE	FALSE	TRUE	FALSE	FALSE	FALSE	liver cancer
Male	zhuang	no	3.54	7.28	(30,40]	FALSE	FALSE	FALSE	TRUE	FALSE	FALSE	FALSE	TRUE	FALSE	FALSE	FALSE	liver cancer
Male	han	no	5.24	8.27	(50,60]	FALSE	FALSE	TRUE	TRUE	FALSE	FALSE	FALSE	TRUE	FALSE	FALSE	FALSE	liver cancer
Female	zhuang	no	4.63	7.46	(60,70]	FALSE	FALSE	FALSE	TRUE	FALSE	FALSE	FALSE	TRUE	FALSE	FALSE	FALSE	liver cancer
Male	han	no	3.96	7.08	(60,70]	FALSE	FALSE	FALSE	TRUE	FALSE	FALSE	FALSE	TRUE	FALSE	FALSE	FALSE	liver cancer
Male	zhuang	no	3.28	4.47	(40,50]	FALSE	FALSE	FALSE	TRUE	FALSE	FALSE	FALSE	TRUE	FALSE	FALSE	FALSE	liver cancer
Male	han	no	4.39	4.38	(40,50]	FALSE	FALSE	FALSE	TRUE	FALSE	FALSE	FALSE	TRUE	FALSE	FALSE	FALSE	liver cancer
Female	han	no	3.66	5.36	(40,50]	FALSE	FALSE	FALSE	TRUE	FALSE	FALSE	FALSE	TRUE	FALSE	FALSE	FALSE	liver cancer
Male	zhuang	no	4.35	6.29	(40,50]	FALSE	FALSE	FALSE	TRUE	FALSE	FALSE	FALSE	TRUE	FALSE	FALSE	FALSE	liver cancer
Male	zhuang	no	4.44	7.9	(30,40]	FALSE	FALSE	TRUE	TRUE	FALSE	FALSE	FALSE	TRUE	FALSE	FALSE	FALSE	liver cancer
Male	han	no	4.15	7.69	(0,30]	FALSE	FALSE	FALSE	TRUE	FALSE	FALSE	FALSE	TRUE	FALSE	FALSE	FALSE	liver cancer
Male	han	no	4.26	9.26	(30,40]	FALSE	FALSE	TRUE	TRUE	FALSE	FALSE	FALSE	TRUE	FALSE	FALSE	FALSE	liver cancer
Male	han	no	3.97	4.6	(0,30]	FALSE	FALSE	FALSE	TRUE	FALSE	FALSE	FALSE	TRUE	FALSE	FALSE	FALSE	liver cancer
Male	zhuang	no	4.47	5.31	(40,50]	FALSE	FALSE	FALSE	TRUE	FALSE	FALSE	FALSE	TRUE	FALSE	FALSE	FALSE	liver cancer
Male	zhuang	no	4.08	12.56	(50,60]	TRUE	FALSE	FALSE	TRUE	FALSE	FALSE	FALSE	TRUE	FALSE	FALSE	FALSE	liver cancer
Female	han	no	5.08	4.09	(50,60]	FALSE	FALSE	FALSE	TRUE	FALSE	FALSE	FALSE	TRUE	FALSE	FALSE	FALSE	liver cancer
Male	zhuang	yes	8.14	13.33	(50,60]	TRUE	FALSE	FALSE	TRUE	FALSE	FALSE	FALSE	TRUE	FALSE	FALSE	FALSE	liver cancer
Male	zhuang	no	5.31	5.81	(40,50]	FALSE	FALSE	FALSE	TRUE	FALSE	FALSE	FALSE	TRUE	FALSE	FALSE	FALSE	liver cancer
Male	han	no	4.07	3.93	(40,50]	FALSE	FALSE	FALSE	TRUE	FALSE	FALSE	FALSE	TRUE	FALSE	FALSE	FALSE	liver cancer
Male	han	no	5.66	4.08	(30,40]	FALSE	FALSE	FALSE	TRUE	FALSE	FALSE	FALSE	TRUE	FALSE	FALSE	FALSE	liver cancer
Male	zhuang	no	4.78	6.43	(50,60]	FALSE	FALSE	FALSE	TRUE	FALSE	FALSE	FALSE	TRUE	FALSE	FALSE	FALSE	liver cancer
Male	han	no	4.1	4.89	(50,60]	FALSE	FALSE	FALSE	TRUE	FALSE	FALSE	FALSE	TRUE	FALSE	FALSE	FALSE	liver cancer
Male	han	no	4.3	7.69	(50,60]	FALSE	FALSE	FALSE	TRUE	FALSE	FALSE	FALSE	TRUE	FALSE	FALSE	FALSE	liver cancer
Female	zhuang	no	4.58	7.02	(0,30]	FALSE	FALSE	FALSE	TRUE	FALSE	FALSE	FALSE	TRUE	FALSE	FALSE	FALSE	liver cancer
Female	han	no	4.88	5.56	(50,60]	FALSE	FALSE	FALSE	TRUE	FALSE	FALSE	FALSE	TRUE	FALSE	FALSE	FALSE	liver cancer
Male	han	no	6.02	4.98	(50,60]	FALSE	FALSE	FALSE	TRUE	FALSE	FALSE	FALSE	TRUE	FALSE	FALSE	FALSE	liver cancer
Male	zhuang	no	5.54	7.52	(40,50]	FALSE	FALSE	FALSE	TRUE	FALSE	FALSE	FALSE	TRUE	FALSE	FALSE	FALSE	liver cancer
Male	han	no	5.8	11.38	(50,60]	TRUE	FALSE	FALSE	TRUE	FALSE	FALSE	FALSE	TRUE	FALSE	FALSE	FALSE	liver cancer
Male	zhuang	no	4.91	7.1	(40,50]	FALSE	FALSE	FALSE	TRUE	FALSE	FALSE	FALSE	TRUE	FALSE	FALSE	FALSE	liver cancer
Male	zhuang	no	5.24	10.93	(40,50]	FALSE	FALSE	TRUE	TRUE	FALSE	FALSE	FALSE	TRUE	FALSE	FALSE	FALSE	liver cancer
Male	zhuang	no	5.34	9.26	(50,60]	FALSE	FALSE	TRUE	TRUE	FALSE	FALSE	FALSE	TRUE	FALSE	FALSE	FALSE	liver cancer
Male	other ethnic	no	6.81	12.11	(60,70]	TRUE	FALSE	FALSE	TRUE	FALSE	FALSE	FALSE	TRUE	FALSE	FALSE	FALSE	liver cancer
Male	han	no	4.9	6.31	(40,50]	FALSE	FALSE	FALSE	TRUE	FALSE	FALSE	FALSE	TRUE	FALSE	FALSE	FALSE	liver cancer
Male	han	no	6.64	6.98	(40,50]	FALSE	TRUE	FALSE	TRUE	FALSE	FALSE	FALSE	TRUE	FALSE	FALSE	FALSE	liver cancer
Male	zhuang	no	9.89	15.16	(30,40]	TRUE	FALSE	FALSE	TRUE	FALSE	FALSE	FALSE	TRUE	FALSE	FALSE	FALSE	liver cancer
Male	zhuang	no	4.88	4.71	(50,60]	FALSE	FALSE	FALSE	TRUE	FALSE	FALSE	FALSE	TRUE	FALSE	FALSE	FALSE	liver cancer
Female	han	no	4.48	6.19	(60,70]	FALSE	FALSE	FALSE	TRUE	FALSE	FALSE	FALSE	TRUE	FALSE	FALSE	FALSE	liver cancer
Male	zhuang	no	5.34	7.85	(70,100]	FALSE	FALSE	TRUE	TRUE	FALSE	FALSE	FALSE	TRUE	FALSE	FALSE	FALSE	liver cancer
Male	han	no	6	5.6	(50,60]	FALSE	FALSE	FALSE	TRUE	FALSE	FALSE	FALSE	TRUE	FALSE	FALSE	FALSE	liver cancer
Male	han	no	6.22	10.85	(70,100]	FALSE	TRUE	TRUE	TRUE	FALSE	FALSE	FALSE	TRUE	FALSE	FALSE	FALSE	liver cancer
Female	zhuang	no	5.18	5.54	(60,70]	FALSE	FALSE	FALSE	TRUE	FALSE	FALSE	FALSE	TRUE	FALSE	FALSE	FALSE	liver cancer
Male	han	no	4.07	5.89	(30,40]	FALSE	FALSE	FALSE	TRUE	FALSE	FALSE	FALSE	TRUE	FALSE	FALSE	FALSE	liver cancer
Female	han	no	4.46	5.35	(40,50]	FALSE	FALSE	FALSE	TRUE	FALSE	FALSE	FALSE	TRUE	FALSE	FALSE	FALSE	liver cancer
Male	han	no	4.39	6.91	(50,60]	FALSE	FALSE	FALSE	TRUE	FALSE	FALSE	FALSE	TRUE	FALSE	FALSE	FALSE	liver cancer
Male	zhuang	no	4.9	3.72	(30,40]	FALSE	FALSE	FALSE	TRUE	FALSE	FALSE	FALSE	TRUE	FALSE	FALSE	FALSE	liver cancer
Male	han	no	3.1	4.17	(50,60]	FALSE	FALSE	FALSE	TRUE	FALSE	FALSE	FALSE	TRUE	FALSE	FALSE	FALSE	liver cancer
Male	zhuang	no	2.86	6.41	(50,60]	FALSE	FALSE	FALSE	TRUE	FALSE	FALSE	FALSE	TRUE	FALSE	FALSE	FALSE	liver cancer
Male	zhuang	no	6.98	11.33	(70,100]	TRUE	FALSE	FALSE	TRUE	FALSE	FALSE	FALSE	TRUE	FALSE	FALSE	FALSE	liver cancer
Male	han	no	5	8.61	(50,60]	FALSE	FALSE	TRUE	TRUE	FALSE	FALSE	FALSE	TRUE	FALSE	FALSE	FALSE	liver cancer
Male	han	no	5.26	9.1	(50,60]	FALSE	FALSE	TRUE	TRUE	FALSE	FALSE	FALSE	TRUE	FALSE	FALSE	FALSE	liver cancer
Male	zhuang	no	3.77	7.05	(40,50]	FALSE	FALSE	FALSE	TRUE	FALSE	FALSE	FALSE	TRUE	FALSE	FALSE	FALSE	liver cancer
Male	han	no	5.75	9.8	(60,70]	FALSE	FALSE	TRUE	TRUE	FALSE	FALSE	FALSE	TRUE	FALSE	FALSE	FALSE	liver cancer
Female	han	no	4.07	4.49	(50,60]	FALSE	FALSE	FALSE	TRUE	FALSE	FALSE	FALSE	TRUE	FALSE	FALSE	FALSE	liver cancer
Male	han	no	5	5.5	(50,60]	FALSE	FALSE	FALSE	TRUE	FALSE	FALSE	FALSE	TRUE	FALSE	FALSE	FALSE	liver cancer
Male	han	no	4.26	8.83	(50,60]	FALSE	FALSE	TRUE	TRUE	FALSE	FALSE	FALSE	TRUE	FALSE	FALSE	FALSE	liver cancer
Male	han	no	6.34	4.96	(50,60]	FALSE	TRUE	FALSE	TRUE	FALSE	FALSE	FALSE	TRUE	FALSE	FALSE	FALSE	liver cancer
Male	han	no	5.11	6.72	(40,50]	FALSE	FALSE	FALSE	TRUE	FALSE	FALSE	FALSE	TRUE	FALSE	FALSE	FALSE	liver cancer
Male	han	no	4.13	4.52	(50,60]	FALSE	FALSE	FALSE	TRUE	FALSE	FALSE	FALSE	TRUE	FALSE	FALSE	FALSE	liver cancer
Female	han	no	4.5	4.43	(40,50]	FALSE	FALSE	FALSE	TRUE	FALSE	FALSE	FALSE	TRUE	FALSE	FALSE	FALSE	liver cancer
Female	han	no	4.76	11.67	(60,70]	TRUE	FALSE	FALSE	TRUE	FALSE	FALSE	FALSE	TRUE	FALSE	FALSE	FALSE	liver cancer
Female	han	no	5.47	6.42	(60,70]	FALSE	FALSE	FALSE	TRUE	FALSE	FALSE	FALSE	TRUE	FALSE	FALSE	FALSE	liver cancer
Male	zhuang	no	4.98	6.62	(30,40]	FALSE	FALSE	FALSE	TRUE	FALSE	FALSE	FALSE	TRUE	FALSE	FALSE	FALSE	liver cancer
Male	zhuang	yes	19.98	23.6	(60,70]	TRUE	FALSE	FALSE	TRUE	FALSE	FALSE	FALSE	TRUE	FALSE	FALSE	FALSE	liver cancer
Male	han	no	4.63	9.75	(40,50]	FALSE	FALSE	TRUE	TRUE	FALSE	FALSE	FALSE	TRUE	FALSE	FALSE	FALSE	liver cancer
Male	zhuang	no	3.1	3.9	(30,40]	FALSE	FALSE	FALSE	TRUE	FALSE	FALSE	FALSE	TRUE	FALSE	FALSE	FALSE	liver cancer
Male	zhuang	no	4.09	6.33	(30,40]	FALSE	FALSE	FALSE	TRUE	FALSE	FALSE	FALSE	TRUE	FALSE	FALSE	FALSE	liver cancer
Male	han	no	4.91	6.58	(30,40]	FALSE	FALSE	FALSE	TRUE	FALSE	FALSE	FALSE	TRUE	FALSE	FALSE	FALSE	liver cancer
Male	han	no	5.32	6.18	(40,50]	FALSE	FALSE	FALSE	TRUE	FALSE	FALSE	FALSE	TRUE	FALSE	FALSE	FALSE	liver cancer
Male	zhuang	no	4.35	7.55	(50,60]	FALSE	FALSE	FALSE	TRUE	FALSE	FALSE	FALSE	TRUE	FALSE	FALSE	FALSE	liver cancer
Male	han	no	4.15	20.88	(40,50]	TRUE	FALSE	FALSE	TRUE	FALSE	FALSE	FALSE	TRUE	FALSE	FALSE	FALSE	liver cancer
Male	zhuang	no	3.3	6.45	(40,50]	FALSE	FALSE	FALSE	TRUE	FALSE	FALSE	FALSE	TRUE	FALSE	FALSE	FALSE	liver cancer
Female	zhuang	no	5	6.05	(40,50]	FALSE	FALSE	FALSE	TRUE	FALSE	FALSE	FALSE	TRUE	FALSE	FALSE	FALSE	liver cancer
Male	han	no	4.39	7.08	(50,60]	FALSE	FALSE	FALSE	TRUE	FALSE	FALSE	FALSE	TRUE	FALSE	FALSE	FALSE	liver cancer
Male	zhuang	no	3.03	3.9	(40,50]	FALSE	FALSE	FALSE	TRUE	FALSE	FALSE	FALSE	TRUE	FALSE	FALSE	FALSE	liver cancer
Male	han	no	4.4	7.14	(40,50]	FALSE	FALSE	FALSE	TRUE	FALSE	FALSE	FALSE	TRUE	FALSE	FALSE	FALSE	liver cancer
Male	zhuang	no	4.66	6.77	(50,60]	FALSE	FALSE	FALSE	TRUE	FALSE	FALSE	FALSE	TRUE	FALSE	FALSE	FALSE	liver cancer
Female	zhuang	no	4.97	7.15	(50,60]	FALSE	FALSE	FALSE	TRUE	FALSE	FALSE	FALSE	TRUE	FALSE	FALSE	FALSE	liver cancer
Male	zhuang	no	5.35	15.73	(50,60]	TRUE	FALSE	FALSE	TRUE	FALSE	FALSE	FALSE	TRUE	FALSE	FALSE	FALSE	liver cancer
Male	zhuang	no	4.87	8.63	(70,100]	FALSE	FALSE	TRUE	TRUE	FALSE	FALSE	FALSE	TRUE	FALSE	FALSE	FALSE	liver cancer
Female	zhuang	yes	2.6	11.58	(50,60]	TRUE	FALSE	FALSE	TRUE	FALSE	FALSE	FALSE	TRUE	FALSE	FALSE	FALSE	liver cancer
Male	han	no	3.85	12.97	(50,60]	TRUE	FALSE	FALSE	TRUE	FALSE	FALSE	FALSE	TRUE	FALSE	FALSE	FALSE	liver cancer
Male	zhuang	no	4.09	5.28	(50,60]	FALSE	FALSE	FALSE	TRUE	FALSE	FALSE	FALSE	TRUE	FALSE	FALSE	FALSE	liver cancer
Male	zhuang	no	2.42	3.83	(30,40]	FALSE	FALSE	FALSE	TRUE	FALSE	FALSE	FALSE	TRUE	FALSE	FALSE	FALSE	liver cancer
Male	zhuang	no	5.3	17.72	(40,50]	TRUE	FALSE	FALSE	TRUE	FALSE	FALSE	FALSE	TRUE	FALSE	FALSE	FALSE	liver cancer
Male	zhuang	no	4.5	8.13	(40,50]	FALSE	FALSE	TRUE	TRUE	FALSE	FALSE	FALSE	TRUE	FALSE	FALSE	FALSE	liver cancer
Male	han	no	6.17	11	(40,50]	FALSE	TRUE	TRUE	TRUE	FALSE	FALSE	FALSE	TRUE	FALSE	FALSE	FALSE	liver cancer
Male	zhuang	no	5.36	4.65	(40,50]	FALSE	FALSE	FALSE	TRUE	FALSE	FALSE	FALSE	TRUE	FALSE	FALSE	FALSE	liver cancer
Male	zhuang	no	4.78	5.9	(30,40]	FALSE	FALSE	FALSE	TRUE	FALSE	FALSE	FALSE	TRUE	FALSE	FALSE	FALSE	liver cancer
Male	han	no	4.62	14.9	(40,50]	TRUE	FALSE	FALSE	TRUE	FALSE	FALSE	FALSE	TRUE	FALSE	FALSE	FALSE	liver cancer
Male	zhuang	no	4.73	7.21	(50,60]	FALSE	FALSE	FALSE	TRUE	FALSE	FALSE	FALSE	TRUE	FALSE	FALSE	FALSE	liver cancer
Male	han	no	8.06	7.48	(40,50]	TRUE	FALSE	FALSE	TRUE	FALSE	FALSE	FALSE	TRUE	FALSE	FALSE	FALSE	liver cancer
Male	han	no	5.32	12.54	(60,70]	TRUE	FALSE	FALSE	TRUE	FALSE	FALSE	FALSE	TRUE	FALSE	FALSE	FALSE	liver cancer
Male	han	no	3.76	5.69	(40,50]	FALSE	FALSE	FALSE	TRUE	FALSE	FALSE	FALSE	TRUE	FALSE	FALSE	FALSE	liver cancer
Female	zhuang	no	3.34	5.85	(30,40]	FALSE	FALSE	FALSE	TRUE	FALSE	FALSE	FALSE	TRUE	FALSE	FALSE	FALSE	liver cancer
Male	zhuang	no	4.2	4.09	(30,40]	FALSE	FALSE	FALSE	TRUE	FALSE	FALSE	FALSE	TRUE	FALSE	FALSE	FALSE	liver cancer
Male	zhuang	no	4.88	8.5	(50,60]	FALSE	FALSE	TRUE	TRUE	FALSE	FALSE	FALSE	TRUE	FALSE	FALSE	FALSE	liver cancer
Male	han	no	3.84	3.96	(30,40]	FALSE	FALSE	FALSE	TRUE	FALSE	FALSE	FALSE	TRUE	FALSE	FALSE	FALSE	liver cancer
Male	han	no	5.33	6.48	(30,40]	FALSE	FALSE	FALSE	TRUE	FALSE	FALSE	FALSE	TRUE	FALSE	FALSE	FALSE	liver cancer
Male	zhuang	no	2.25	7.79	(50,60]	FALSE	FALSE	FALSE	TRUE	FALSE	FALSE	FALSE	TRUE	FALSE	FALSE	FALSE	liver cancer
Male	han	no	4.8	3.91	(40,50]	FALSE	FALSE	FALSE	TRUE	FALSE	FALSE	FALSE	TRUE	FALSE	FALSE	FALSE	liver cancer
Male	zhuang	no	5.23	6.38	(40,50]	FALSE	FALSE	FALSE	TRUE	FALSE	FALSE	FALSE	TRUE	FALSE	FALSE	FALSE	liver cancer
Male	han	no	4.4	6.14	(30,40]	FALSE	FALSE	FALSE	TRUE	FALSE	FALSE	FALSE	TRUE	FALSE	FALSE	FALSE	liver cancer
Male	zhuang	no	5.08	7.56	(30,40]	FALSE	FALSE	FALSE	TRUE	FALSE	FALSE	FALSE	TRUE	FALSE	FALSE	FALSE	liver cancer
Male	zhuang	no	6.4	19.76	(50,60]	TRUE	FALSE	FALSE	TRUE	FALSE	FALSE	FALSE	TRUE	FALSE	FALSE	FALSE	liver cancer
Male	zhuang	no	4.14	6.02	(50,60]	FALSE	FALSE	FALSE	TRUE	FALSE	FALSE	FALSE	TRUE	FALSE	FALSE	FALSE	liver cancer
Male	zhuang	no	4.61	8.61	(40,50]	FALSE	FALSE	TRUE	TRUE	FALSE	FALSE	FALSE	TRUE	FALSE	FALSE	FALSE	liver cancer
Male	zhuang	no	5.62	7.92	(30,40]	FALSE	FALSE	TRUE	TRUE	FALSE	FALSE	FALSE	TRUE	FALSE	FALSE	FALSE	liver cancer
Male	zhuang	no	3.1	5.19	(30,40]	FALSE	FALSE	FALSE	TRUE	FALSE	FALSE	FALSE	TRUE	FALSE	FALSE	FALSE	liver cancer
Male	han	no	3.62	8.26	(50,60]	FALSE	FALSE	TRUE	TRUE	FALSE	FALSE	FALSE	TRUE	FALSE	FALSE	FALSE	liver cancer
Female	han	no	5.23	7.14	(40,50]	FALSE	FALSE	FALSE	TRUE	FALSE	FALSE	FALSE	TRUE	FALSE	FALSE	FALSE	liver cancer
Male	han	no	3.27	5.4	(60,70]	FALSE	FALSE	FALSE	TRUE	FALSE	FALSE	FALSE	TRUE	FALSE	FALSE	FALSE	liver cancer
Male	zhuang	no	5.59	8.13	(50,60]	FALSE	FALSE	TRUE	TRUE	FALSE	FALSE	FALSE	TRUE	FALSE	FALSE	FALSE	liver cancer
Male	zhuang	no	4.93	6.93	(0,30]	FALSE	FALSE	FALSE	TRUE	FALSE	FALSE	FALSE	TRUE	FALSE	FALSE	FALSE	liver cancer
Female	han	no	5.03	8.28	(30,40]	FALSE	FALSE	TRUE	TRUE	FALSE	FALSE	FALSE	TRUE	FALSE	FALSE	FALSE	liver cancer
Male	han	no	8.62	20.7	(50,60]	TRUE	FALSE	FALSE	TRUE	FALSE	FALSE	FALSE	TRUE	FALSE	FALSE	FALSE	liver cancer
Male	zhuang	no	4.28	4.13	(40,50]	FALSE	FALSE	FALSE	TRUE	FALSE	FALSE	FALSE	TRUE	FALSE	FALSE	FALSE	liver cancer
Male	zhuang	yes	5.27	6.31	(50,60]	TRUE	FALSE	FALSE	TRUE	FALSE	FALSE	FALSE	TRUE	FALSE	FALSE	FALSE	liver cancer
Male	han	no	4.69	5.04	(30,40]	FALSE	FALSE	FALSE	TRUE	FALSE	FALSE	FALSE	TRUE	FALSE	FALSE	FALSE	liver cancer
Male	han	no	5.8	13.22	(50,60]	TRUE	FALSE	FALSE	TRUE	FALSE	FALSE	FALSE	TRUE	FALSE	FALSE	FALSE	liver cancer
Male	zhuang	no	4.34	4.98	(40,50]	FALSE	FALSE	FALSE	TRUE	FALSE	FALSE	FALSE	TRUE	FALSE	FALSE	FALSE	liver cancer
Male	zhuang	no	5.3	7.59	(40,50]	FALSE	FALSE	FALSE	TRUE	FALSE	FALSE	FALSE	TRUE	FALSE	FALSE	FALSE	liver cancer
Female	han	no	5.29	10.98	(50,60]	FALSE	FALSE	TRUE	TRUE	FALSE	FALSE	FALSE	TRUE	FALSE	FALSE	FALSE	liver cancer
Male	han	yes	5.8	8.16	(50,60]	TRUE	FALSE	FALSE	TRUE	FALSE	FALSE	FALSE	TRUE	FALSE	FALSE	FALSE	liver cancer
Female	zhuang	no	7.08	6.31	(40,50]	TRUE	FALSE	FALSE	TRUE	FALSE	FALSE	FALSE	TRUE	FALSE	FALSE	FALSE	liver cancer
Male	han	no	6.34	8.63	(60,70]	FALSE	TRUE	TRUE	TRUE	FALSE	FALSE	FALSE	TRUE	FALSE	FALSE	FALSE	liver cancer
Male	zhuang	no	4.48	6.39	(30,40]	FALSE	FALSE	FALSE	TRUE	FALSE	FALSE	FALSE	TRUE	FALSE	FALSE	FALSE	liver cancer
Male	zhuang	no	4.27	7.85	(0,30]	FALSE	FALSE	TRUE	TRUE	FALSE	FALSE	FALSE	TRUE	FALSE	FALSE	FALSE	liver cancer
Male	han	no	1.89	5.41	(50,60]	FALSE	FALSE	FALSE	TRUE	FALSE	FALSE	FALSE	TRUE	FALSE	FALSE	FALSE	liver cancer
Male	han	no	3.96	6.05	(40,50]	FALSE	FALSE	FALSE	TRUE	FALSE	FALSE	FALSE	TRUE	FALSE	FALSE	FALSE	liver cancer
Male	han	no	4.41	7.94	(70,100]	FALSE	FALSE	TRUE	TRUE	FALSE	FALSE	FALSE	TRUE	FALSE	FALSE	FALSE	liver cancer
Male	zhuang	no	3.03	7.03	(30,40]	FALSE	FALSE	FALSE	TRUE	FALSE	FALSE	FALSE	TRUE	FALSE	FALSE	FALSE	liver cancer
Male	han	no	4.57	5.13	(50,60]	FALSE	FALSE	FALSE	TRUE	FALSE	FALSE	FALSE	TRUE	FALSE	FALSE	FALSE	liver cancer
Male	han	no	6.07	6.24	(40,50]	FALSE	FALSE	FALSE	TRUE	FALSE	FALSE	FALSE	TRUE	FALSE	FALSE	FALSE	liver cancer
Male	han	no	4.19	5.64	(50,60]	FALSE	FALSE	FALSE	TRUE	FALSE	FALSE	FALSE	TRUE	FALSE	FALSE	FALSE	liver cancer
Male	han	no	4.51	6.72	(70,100]	FALSE	FALSE	FALSE	TRUE	FALSE	FALSE	FALSE	TRUE	FALSE	FALSE	FALSE	liver cancer
Male	han	no	4.72	8.94	(40,50]	FALSE	FALSE	TRUE	TRUE	FALSE	FALSE	FALSE	TRUE	FALSE	FALSE	FALSE	liver cancer
Male	zhuang	no	3.39	7.03	(40,50]	FALSE	FALSE	FALSE	TRUE	FALSE	FALSE	FALSE	TRUE	FALSE	FALSE	FALSE	liver cancer
Male	han	no	3.9	7.38	(40,50]	FALSE	FALSE	FALSE	TRUE	FALSE	FALSE	FALSE	TRUE	FALSE	FALSE	FALSE	liver cancer
Male	han	no	3.87	6.73	(50,60]	FALSE	FALSE	FALSE	TRUE	FALSE	FALSE	FALSE	TRUE	FALSE	FALSE	FALSE	liver cancer
Male	han	no	2.74	6.06	(30,40]	FALSE	FALSE	FALSE	TRUE	FALSE	FALSE	FALSE	TRUE	FALSE	FALSE	FALSE	liver cancer
Male	zhuang	no	5.12	10.42	(50,60]	FALSE	FALSE	TRUE	TRUE	FALSE	FALSE	FALSE	TRUE	FALSE	FALSE	FALSE	liver cancer
Male	han	no	5.36	9.06	(30,40]	FALSE	FALSE	TRUE	TRUE	FALSE	FALSE	FALSE	TRUE	FALSE	FALSE	FALSE	liver cancer
Male	han	no	3.58	13.8	(30,40]	TRUE	FALSE	FALSE	TRUE	FALSE	FALSE	FALSE	TRUE	FALSE	FALSE	FALSE	liver cancer
Female	zhuang	no	5.18	7.57	(50,60]	FALSE	FALSE	FALSE	TRUE	FALSE	FALSE	FALSE	TRUE	FALSE	FALSE	FALSE	liver cancer
Male	han	no	5.6	7.41	(50,60]	FALSE	FALSE	FALSE	TRUE	FALSE	FALSE	FALSE	TRUE	FALSE	FALSE	FALSE	liver cancer
Male	han	no	5.61	6.75	(50,60]	FALSE	FALSE	FALSE	TRUE	FALSE	FALSE	FALSE	TRUE	FALSE	FALSE	FALSE	liver cancer
Male	zhuang	no	3.24	8.19	(40,50]	FALSE	FALSE	TRUE	TRUE	FALSE	FALSE	FALSE	TRUE	FALSE	FALSE	FALSE	liver cancer
Male	han	no	6.6	10.96	(60,70]	FALSE	TRUE	TRUE	TRUE	FALSE	FALSE	FALSE	TRUE	FALSE	FALSE	FALSE	liver cancer
Male	han	no	4.01	6.01	(30,40]	FALSE	FALSE	FALSE	TRUE	FALSE	FALSE	FALSE	TRUE	FALSE	FALSE	FALSE	liver cancer
Male	han	no	5.31	7.08	(50,60]	FALSE	FALSE	FALSE	TRUE	FALSE	FALSE	FALSE	TRUE	FALSE	FALSE	FALSE	liver cancer
Male	han	no	3.75	6.9	(30,40]	FALSE	FALSE	FALSE	TRUE	FALSE	FALSE	FALSE	TRUE	FALSE	FALSE	FALSE	liver cancer
Male	zhuang	no	5.26	7.65	(60,70]	FALSE	FALSE	FALSE	TRUE	FALSE	FALSE	FALSE	TRUE	FALSE	FALSE	FALSE	liver cancer
Male	han	no	3.71	5.97	(40,50]	FALSE	FALSE	FALSE	TRUE	FALSE	FALSE	FALSE	TRUE	FALSE	FALSE	FALSE	liver cancer
Male	zhuang	no	3.74	4.95	(30,40]	FALSE	FALSE	FALSE	TRUE	FALSE	FALSE	FALSE	TRUE	FALSE	FALSE	FALSE	liver cancer
Female	zhuang	no	4.37	8.4	(50,60]	FALSE	FALSE	TRUE	TRUE	FALSE	FALSE	FALSE	TRUE	FALSE	FALSE	FALSE	liver cancer
Male	han	no	5.34	7.17	(30,40]	FALSE	FALSE	FALSE	TRUE	FALSE	FALSE	FALSE	TRUE	FALSE	FALSE	FALSE	liver cancer
Male	zhuang	no	5.15	4.24	(30,40]	FALSE	FALSE	FALSE	TRUE	FALSE	FALSE	FALSE	TRUE	FALSE	FALSE	FALSE	liver cancer
Male	han	no	4.67	7.5	(40,50]	FALSE	FALSE	FALSE	TRUE	FALSE	FALSE	FALSE	TRUE	FALSE	FALSE	FALSE	liver cancer
Male	zhuang	no	5.38	7.19	(40,50]	FALSE	FALSE	FALSE	TRUE	FALSE	FALSE	FALSE	TRUE	FALSE	FALSE	FALSE	liver cancer
Male	zhuang	no	4.3	5.25	(40,50]	FALSE	FALSE	FALSE	TRUE	FALSE	FALSE	FALSE	TRUE	FALSE	FALSE	FALSE	liver cancer
Male	zhuang	no	4.97	6.94	(50,60]	FALSE	FALSE	FALSE	TRUE	FALSE	FALSE	FALSE	TRUE	FALSE	FALSE	FALSE	liver cancer
Male	han	no	6.98	7.89	(70,100]	FALSE	TRUE	TRUE	TRUE	FALSE	FALSE	FALSE	TRUE	FALSE	FALSE	FALSE	liver cancer
Male	han	no	5.38	5.45	(60,70]	FALSE	FALSE	FALSE	TRUE	FALSE	FALSE	FALSE	TRUE	FALSE	FALSE	FALSE	liver cancer
Female	zhuang	no	3	5.83	(0,30]	FALSE	FALSE	FALSE	TRUE	FALSE	FALSE	FALSE	TRUE	FALSE	FALSE	FALSE	liver cancer
Male	han	no	4	4.47	(50,60]	FALSE	FALSE	FALSE	TRUE	FALSE	FALSE	FALSE	TRUE	FALSE	FALSE	FALSE	liver cancer
Female	han	no	7.71	14.04	(50,60]	TRUE	FALSE	FALSE	TRUE	FALSE	FALSE	FALSE	TRUE	FALSE	FALSE	FALSE	liver cancer
Male	zhuang	no	3.36	8.42	(50,60]	FALSE	FALSE	TRUE	TRUE	FALSE	FALSE	FALSE	TRUE	FALSE	FALSE	FALSE	liver cancer
Male	han	no	4.13	7.52	(50,60]	FALSE	FALSE	FALSE	TRUE	FALSE	FALSE	FALSE	TRUE	FALSE	FALSE	FALSE	liver cancer
Male	zhuang	no	3.11	7	(30,40]	FALSE	FALSE	FALSE	TRUE	FALSE	FALSE	FALSE	TRUE	FALSE	FALSE	FALSE	liver cancer
Male	han	no	2.81	9.65	(50,60]	FALSE	FALSE	TRUE	TRUE	FALSE	FALSE	FALSE	TRUE	FALSE	FALSE	FALSE	liver cancer
Female	han	no	3.86	5.73	(70,100]	FALSE	FALSE	FALSE	TRUE	FALSE	FALSE	FALSE	TRUE	FALSE	FALSE	FALSE	liver cancer
Male	han	no	4.43	8.96	(40,50]	FALSE	FALSE	TRUE	TRUE	FALSE	FALSE	FALSE	TRUE	FALSE	FALSE	FALSE	liver cancer
Female	han	no	4.41	5.88	(30,40]	FALSE	FALSE	FALSE	TRUE	FALSE	FALSE	FALSE	TRUE	FALSE	FALSE	FALSE	liver cancer
Male	zhuang	no	4.17	6	(30,40]	FALSE	FALSE	FALSE	TRUE	FALSE	FALSE	FALSE	TRUE	FALSE	FALSE	FALSE	liver cancer
Male	han	no	4.66	5.4	(50,60]	FALSE	FALSE	FALSE	TRUE	FALSE	FALSE	FALSE	TRUE	FALSE	FALSE	FALSE	liver cancer
Male	han	no	4.69	5.49	(40,50]	FALSE	FALSE	FALSE	TRUE	FALSE	FALSE	FALSE	TRUE	FALSE	FALSE	FALSE	liver cancer
Female	han	no	5.59	14.29	(60,70]	TRUE	FALSE	FALSE	TRUE	FALSE	FALSE	FALSE	TRUE	FALSE	FALSE	FALSE	liver cancer
Male	han	no	4.98	9.3	(60,70]	FALSE	FALSE	TRUE	TRUE	FALSE	FALSE	FALSE	TRUE	FALSE	FALSE	FALSE	liver cancer
Male	zhuang	no	4.7	8.94	(30,40]	FALSE	FALSE	TRUE	TRUE	FALSE	FALSE	FALSE	TRUE	FALSE	FALSE	FALSE	liver cancer
Male	zhuang	no	4.33	8.82	(50,60]	FALSE	FALSE	TRUE	TRUE	FALSE	FALSE	FALSE	TRUE	FALSE	FALSE	FALSE	liver cancer
Male	han	no	4.26	5.64	(40,50]	FALSE	FALSE	FALSE	TRUE	FALSE	FALSE	FALSE	TRUE	FALSE	FALSE	FALSE	liver cancer
Female	han	no	4.72	9.95	(50,60]	FALSE	FALSE	TRUE	TRUE	FALSE	FALSE	FALSE	TRUE	FALSE	FALSE	FALSE	liver cancer
Male	han	no	4.5	8.22	(50,60]	FALSE	FALSE	TRUE	TRUE	FALSE	FALSE	FALSE	TRUE	FALSE	FALSE	FALSE	liver cancer
Male	han	no	3.39	6.74	(50,60]	FALSE	FALSE	FALSE	TRUE	FALSE	FALSE	FALSE	TRUE	FALSE	FALSE	FALSE	liver cancer
Female	zhuang	no	4.64	7.01	(50,60]	FALSE	FALSE	FALSE	TRUE	FALSE	FALSE	FALSE	TRUE	FALSE	FALSE	FALSE	liver cancer
Male	zhuang	no	6.8	16.96	(40,50]	TRUE	FALSE	FALSE	TRUE	FALSE	FALSE	FALSE	TRUE	FALSE	FALSE	FALSE	liver cancer
Male	zhuang	no	3.21	5.45	(50,60]	FALSE	FALSE	FALSE	TRUE	FALSE	FALSE	FALSE	TRUE	FALSE	FALSE	FALSE	liver cancer
Male	han	no	4.33	7.23	(50,60]	FALSE	FALSE	FALSE	TRUE	FALSE	FALSE	FALSE	TRUE	FALSE	FALSE	FALSE	liver cancer
Male	han	no	4.5	7.5	(30,40]	FALSE	FALSE	FALSE	TRUE	FALSE	FALSE	FALSE	TRUE	FALSE	FALSE	FALSE	liver cancer
Male	han	yes	7.43	17.44	(50,60]	TRUE	FALSE	FALSE	TRUE	FALSE	FALSE	FALSE	TRUE	FALSE	FALSE	FALSE	liver cancer
Male	zhuang	no	4.76	6.19	(40,50]	FALSE	FALSE	FALSE	TRUE	FALSE	FALSE	FALSE	TRUE	FALSE	FALSE	FALSE	liver cancer
Male	han	no	4.49	8.55	(60,70]	FALSE	FALSE	TRUE	TRUE	FALSE	FALSE	FALSE	TRUE	FALSE	FALSE	FALSE	liver cancer
Male	han	no	4.63	4.69	(40,50]	FALSE	FALSE	FALSE	TRUE	FALSE	FALSE	FALSE	TRUE	FALSE	FALSE	FALSE	liver cancer
Male	han	no	4.33	5.24	(30,40]	FALSE	FALSE	FALSE	TRUE	FALSE	FALSE	FALSE	TRUE	FALSE	FALSE	FALSE	liver cancer
Male	zhuang	no	4.54	7.31	(40,50]	FALSE	FALSE	FALSE	TRUE	FALSE	FALSE	FALSE	TRUE	FALSE	FALSE	FALSE	liver cancer
Male	han	no	4.08	6.58	(30,40]	FALSE	FALSE	FALSE	TRUE	FALSE	FALSE	FALSE	TRUE	FALSE	FALSE	FALSE	liver cancer
Male	zhuang	no	4.47	10.37	(30,40]	FALSE	FALSE	TRUE	TRUE	FALSE	FALSE	FALSE	TRUE	FALSE	FALSE	FALSE	liver cancer
Female	han	no	3.42	7.7	(40,50]	FALSE	FALSE	FALSE	TRUE	FALSE	FALSE	FALSE	TRUE	FALSE	FALSE	FALSE	liver cancer
Male	han	no	4.48	8.79	(60,70]	FALSE	FALSE	TRUE	TRUE	FALSE	FALSE	FALSE	TRUE	FALSE	FALSE	FALSE	liver cancer
Male	zhuang	no	3.71	7.13	(30,40]	FALSE	FALSE	FALSE	TRUE	FALSE	FALSE	FALSE	TRUE	FALSE	FALSE	FALSE	liver cancer
Male	han	no	4.28	5.02	(50,60]	FALSE	FALSE	FALSE	TRUE	FALSE	FALSE	FALSE	TRUE	FALSE	FALSE	FALSE	liver cancer
Male	zhuang	no	4.26	6.08	(50,60]	FALSE	FALSE	FALSE	TRUE	FALSE	FALSE	FALSE	TRUE	FALSE	FALSE	FALSE	liver cancer
Male	zhuang	no	3.79	3.19	(40,50]	FALSE	FALSE	FALSE	TRUE	FALSE	FALSE	FALSE	TRUE	FALSE	FALSE	FALSE	liver cancer
Male	zhuang	no	3.76	8.05	(50,60]	FALSE	FALSE	TRUE	TRUE	FALSE	FALSE	FALSE	TRUE	FALSE	FALSE	FALSE	liver cancer
Female	han	no	5.65	8.26	(40,50]	FALSE	FALSE	TRUE	TRUE	FALSE	FALSE	FALSE	TRUE	FALSE	FALSE	FALSE	liver cancer
Male	han	no	3.87	7.13	(40,50]	FALSE	FALSE	FALSE	TRUE	FALSE	FALSE	FALSE	TRUE	FALSE	FALSE	FALSE	liver cancer
Male	other ethnic	no	3.97	6.14	(30,40]	FALSE	FALSE	FALSE	TRUE	FALSE	FALSE	FALSE	TRUE	FALSE	FALSE	FALSE	liver cancer
Male	han	no	4.38	6.44	(50,60]	FALSE	FALSE	FALSE	TRUE	FALSE	FALSE	FALSE	TRUE	FALSE	FALSE	FALSE	liver cancer
Male	zhuang	no	4.14	5.37	(30,40]	FALSE	FALSE	FALSE	TRUE	FALSE	FALSE	FALSE	TRUE	FALSE	FALSE	FALSE	liver cancer
Male	han	no	3.82	5.09	(30,40]	FALSE	FALSE	FALSE	TRUE	FALSE	FALSE	FALSE	TRUE	FALSE	FALSE	FALSE	liver cancer
Male	han	no	5.7	10.36	(50,60]	FALSE	FALSE	TRUE	TRUE	FALSE	FALSE	FALSE	TRUE	FALSE	FALSE	FALSE	liver cancer
Male	han	no	5.66	7.56	(40,50]	FALSE	FALSE	FALSE	TRUE	FALSE	FALSE	FALSE	TRUE	FALSE	FALSE	FALSE	liver cancer
Male	zhuang	no	5.05	7.07	(50,60]	FALSE	FALSE	FALSE	TRUE	FALSE	FALSE	FALSE	TRUE	FALSE	FALSE	FALSE	liver cancer
Male	zhuang	no	4.22	5.47	(40,50]	FALSE	FALSE	FALSE	TRUE	FALSE	FALSE	FALSE	TRUE	FALSE	FALSE	FALSE	liver cancer
Male	han	no	4.12	8.53	(40,50]	FALSE	FALSE	TRUE	TRUE	FALSE	FALSE	FALSE	TRUE	FALSE	FALSE	FALSE	liver cancer
Male	han	no	4.34	10.31	(50,60]	FALSE	FALSE	TRUE	TRUE	FALSE	FALSE	FALSE	TRUE	FALSE	FALSE	FALSE	liver cancer
Male	han	no	3.88	12.87	(40,50]	TRUE	FALSE	FALSE	TRUE	FALSE	FALSE	FALSE	TRUE	FALSE	FALSE	FALSE	liver cancer
Male	han	no	4.33	10.7	(50,60]	FALSE	FALSE	TRUE	TRUE	FALSE	FALSE	FALSE	TRUE	FALSE	FALSE	FALSE	liver cancer
Female	zhuang	no	4.27	5.49	(30,40]	FALSE	FALSE	FALSE	TRUE	FALSE	FALSE	FALSE	TRUE	FALSE	FALSE	FALSE	liver cancer
Male	zhuang	no	4.15	7.16	(70,100]	FALSE	FALSE	FALSE	TRUE	FALSE	FALSE	FALSE	TRUE	FALSE	FALSE	FALSE	liver cancer
Male	han	no	4	4.43	(50,60]	FALSE	FALSE	FALSE	TRUE	FALSE	FALSE	FALSE	TRUE	FALSE	FALSE	FALSE	liver cancer
Male	zhuang	no	4.18	6.77	(30,40]	FALSE	FALSE	FALSE	TRUE	FALSE	FALSE	FALSE	TRUE	FALSE	FALSE	FALSE	liver cancer
Male	zhuang	no	4.49	4.89	(40,50]	FALSE	FALSE	FALSE	TRUE	FALSE	FALSE	FALSE	TRUE	FALSE	FALSE	FALSE	liver cancer
Male	han	no	4.31	5.49	(50,60]	FALSE	FALSE	FALSE	TRUE	FALSE	FALSE	FALSE	TRUE	FALSE	FALSE	FALSE	liver cancer
Male	zhuang	no	2.12	3.9	(30,40]	FALSE	FALSE	FALSE	TRUE	FALSE	FALSE	FALSE	TRUE	FALSE	FALSE	FALSE	liver cancer
Male	zhuang	no	5.26	12.68	(40,50]	TRUE	FALSE	FALSE	TRUE	FALSE	FALSE	FALSE	TRUE	FALSE	FALSE	FALSE	liver cancer
Male	zhuang	no	4.73	8.09	(30,40]	FALSE	FALSE	TRUE	TRUE	FALSE	FALSE	FALSE	TRUE	FALSE	FALSE	FALSE	liver cancer
Male	zhuang	no	4.87	6.41	(60,70]	FALSE	FALSE	FALSE	TRUE	FALSE	FALSE	FALSE	TRUE	FALSE	FALSE	FALSE	liver cancer
Male	zhuang	no	4.06	6.32	(40,50]	FALSE	FALSE	FALSE	TRUE	FALSE	FALSE	FALSE	TRUE	FALSE	FALSE	FALSE	liver cancer
Female	zhuang	no	4.72	3.92	(40,50]	FALSE	FALSE	FALSE	TRUE	FALSE	FALSE	FALSE	TRUE	FALSE	FALSE	FALSE	liver cancer
Male	han	no	5.4	14.32	(70,100]	TRUE	FALSE	FALSE	TRUE	FALSE	FALSE	FALSE	TRUE	FALSE	FALSE	FALSE	liver cancer
Male	han	no	3.73	7.13	(70,100]	FALSE	FALSE	FALSE	TRUE	FALSE	FALSE	FALSE	TRUE	FALSE	FALSE	FALSE	liver cancer
Male	han	no	5.24	4.36	(70,100]	FALSE	FALSE	FALSE	TRUE	FALSE	FALSE	FALSE	TRUE	FALSE	FALSE	FALSE	liver cancer
Male	han	no	4.51	4.34	(50,60]	FALSE	FALSE	FALSE	TRUE	FALSE	FALSE	FALSE	TRUE	FALSE	FALSE	FALSE	liver cancer
Male	han	no	5.24	6.49	(40,50]	FALSE	FALSE	FALSE	TRUE	FALSE	FALSE	FALSE	TRUE	FALSE	FALSE	FALSE	liver cancer
Female	zhuang	no	4.8	6.19	(50,60]	FALSE	FALSE	FALSE	TRUE	FALSE	FALSE	FALSE	TRUE	FALSE	FALSE	FALSE	liver cancer
Male	han	no	3.84	6.15	(40,50]	FALSE	FALSE	FALSE	TRUE	FALSE	FALSE	FALSE	TRUE	FALSE	FALSE	FALSE	liver cancer
Male	zhuang	no	3.79	7.6	(50,60]	FALSE	FALSE	FALSE	TRUE	FALSE	FALSE	FALSE	TRUE	FALSE	FALSE	FALSE	liver cancer
Female	zhuang	no	4.08	4.83	(50,60]	FALSE	FALSE	FALSE	TRUE	FALSE	FALSE	FALSE	TRUE	FALSE	FALSE	FALSE	liver cancer
Male	han	no	4.56	7.28	(50,60]	FALSE	FALSE	FALSE	TRUE	FALSE	FALSE	FALSE	TRUE	FALSE	FALSE	FALSE	liver cancer
Male	han	no	5.02	8.17	(60,70]	FALSE	FALSE	TRUE	TRUE	FALSE	FALSE	FALSE	TRUE	FALSE	FALSE	FALSE	liver cancer
Male	han	no	3.53	8.22	(40,50]	FALSE	FALSE	TRUE	TRUE	FALSE	FALSE	FALSE	TRUE	FALSE	FALSE	FALSE	liver cancer
Male	han	no	4.71	8.97	(40,50]	FALSE	FALSE	TRUE	TRUE	FALSE	FALSE	FALSE	TRUE	FALSE	FALSE	FALSE	liver cancer
Male	han	no	5.57	9.88	(70,100]	FALSE	FALSE	TRUE	TRUE	FALSE	FALSE	FALSE	TRUE	FALSE	FALSE	FALSE	liver cancer
Male	zhuang	no	4.57	6.61	(40,50]	FALSE	FALSE	FALSE	TRUE	FALSE	FALSE	FALSE	TRUE	FALSE	FALSE	FALSE	liver cancer
Male	han	no	3.53	7.63	(40,50]	FALSE	FALSE	FALSE	TRUE	FALSE	FALSE	FALSE	TRUE	FALSE	FALSE	FALSE	liver cancer
Male	zhuang	no	2	7.43	(30,40]	FALSE	FALSE	FALSE	TRUE	FALSE	FALSE	FALSE	TRUE	FALSE	FALSE	FALSE	liver cancer
Male	han	no	4.34	7.27	(50,60]	FALSE	FALSE	FALSE	TRUE	FALSE	FALSE	FALSE	TRUE	FALSE	FALSE	FALSE	liver cancer
Male	zhuang	no	4.9	13.07	(30,40]	TRUE	FALSE	FALSE	TRUE	FALSE	FALSE	FALSE	TRUE	FALSE	FALSE	FALSE	liver cancer
Male	han	no	4.18	7.89	(50,60]	FALSE	FALSE	TRUE	TRUE	FALSE	FALSE	FALSE	TRUE	FALSE	FALSE	FALSE	liver cancer
Male	han	no	5.92	7.28	(50,60]	FALSE	FALSE	FALSE	TRUE	FALSE	FALSE	FALSE	TRUE	FALSE	FALSE	FALSE	liver cancer
Female	han	no	4.17	5.93	(50,60]	FALSE	FALSE	FALSE	TRUE	FALSE	FALSE	FALSE	TRUE	FALSE	FALSE	FALSE	liver cancer
Male	han	no	5.74	10.25	(70,100]	FALSE	FALSE	TRUE	TRUE	FALSE	FALSE	FALSE	TRUE	FALSE	FALSE	FALSE	liver cancer
Male	han	no	4.43	6.44	(0,30]	FALSE	FALSE	FALSE	TRUE	FALSE	FALSE	FALSE	TRUE	FALSE	FALSE	FALSE	liver cancer
Male	zhuang	no	10.47	13.03	(40,50]	TRUE	FALSE	FALSE	TRUE	FALSE	FALSE	FALSE	TRUE	FALSE	FALSE	FALSE	liver cancer
Female	zhuang	no	4.44	4.97	(30,40]	FALSE	FALSE	FALSE	TRUE	FALSE	FALSE	FALSE	TRUE	FALSE	FALSE	FALSE	liver cancer
Male	han	no	8.64	16.56	(50,60]	TRUE	FALSE	FALSE	TRUE	FALSE	FALSE	FALSE	TRUE	FALSE	FALSE	FALSE	liver cancer
Male	han	no	5.03	7.98	(70,100]	FALSE	FALSE	TRUE	TRUE	FALSE	FALSE	FALSE	TRUE	FALSE	FALSE	FALSE	liver cancer
Female	han	no	4.69	5.24	(0,30]	FALSE	FALSE	FALSE	TRUE	FALSE	FALSE	FALSE	TRUE	FALSE	FALSE	FALSE	liver cancer
Male	han	no	5.59	6.64	(50,60]	FALSE	FALSE	FALSE	TRUE	FALSE	FALSE	FALSE	TRUE	FALSE	FALSE	FALSE	liver cancer
Male	han	no	1.99	4.58	(40,50]	FALSE	FALSE	FALSE	TRUE	FALSE	FALSE	FALSE	TRUE	FALSE	FALSE	FALSE	liver cancer
Male	zhuang	no	2.9	5.4	(40,50]	FALSE	FALSE	FALSE	TRUE	FALSE	FALSE	FALSE	TRUE	FALSE	FALSE	FALSE	liver cancer
Male	han	no	7.43	12.95	(60,70]	TRUE	FALSE	FALSE	TRUE	FALSE	FALSE	FALSE	TRUE	FALSE	FALSE	FALSE	liver cancer
Female	zhuang	no	3.78	6.42	(50,60]	FALSE	FALSE	FALSE	TRUE	FALSE	FALSE	FALSE	TRUE	FALSE	FALSE	FALSE	liver cancer
Male	zhuang	no	20.42	18.37	(50,60]	TRUE	FALSE	FALSE	TRUE	FALSE	FALSE	FALSE	TRUE	FALSE	FALSE	FALSE	liver cancer
Male	zhuang	no	4.61	6.41	(40,50]	FALSE	FALSE	FALSE	TRUE	FALSE	FALSE	FALSE	TRUE	FALSE	FALSE	FALSE	liver cancer
Male	zhuang	no	4.59	7.28	(30,40]	FALSE	FALSE	FALSE	TRUE	FALSE	FALSE	FALSE	TRUE	FALSE	FALSE	FALSE	liver cancer
Male	zhuang	no	3.1	3.91	(30,40]	FALSE	FALSE	FALSE	TRUE	FALSE	FALSE	FALSE	TRUE	FALSE	FALSE	FALSE	liver cancer
Male	zhuang	no	4.46	6.81	(50,60]	FALSE	FALSE	FALSE	TRUE	FALSE	FALSE	FALSE	TRUE	FALSE	FALSE	FALSE	liver cancer
Female	han	no	4.15	6.63	(40,50]	FALSE	FALSE	FALSE	FALSE	TRUE	FALSE	FALSE	TRUE	FALSE	FALSE	FALSE	breast cancer
Female	han	no	3.95	6.2	(30,40]	FALSE	FALSE	FALSE	FALSE	TRUE	FALSE	FALSE	TRUE	FALSE	FALSE	FALSE	breast cancer
Female	han	no	4.14	5	(60,70]	FALSE	FALSE	FALSE	FALSE	TRUE	FALSE	FALSE	TRUE	FALSE	FALSE	FALSE	breast cancer
Female	han	no	5.59	7.4	(50,60]	FALSE	FALSE	FALSE	FALSE	TRUE	FALSE	FALSE	TRUE	FALSE	FALSE	FALSE	breast cancer
Female	han	no	5.26	6.09	(50,60]	FALSE	FALSE	FALSE	FALSE	TRUE	FALSE	FALSE	TRUE	FALSE	FALSE	FALSE	breast cancer
Female	han	no	6.81	6.59	(60,70]	FALSE	TRUE	FALSE	FALSE	TRUE	FALSE	FALSE	TRUE	FALSE	FALSE	FALSE	breast cancer
Female	han	no	6.18	5.33	(40,50]	FALSE	TRUE	FALSE	FALSE	TRUE	FALSE	FALSE	TRUE	FALSE	FALSE	FALSE	breast cancer
Female	han	no	5.47	4.67	(30,40]	FALSE	FALSE	FALSE	FALSE	TRUE	FALSE	FALSE	TRUE	FALSE	FALSE	FALSE	breast cancer
Female	han	no	6.04	5.69	(50,60]	FALSE	FALSE	FALSE	FALSE	TRUE	FALSE	FALSE	TRUE	FALSE	FALSE	FALSE	breast cancer
Female	han	no	6.01	3.95	(40,50]	FALSE	FALSE	FALSE	FALSE	TRUE	FALSE	FALSE	TRUE	FALSE	FALSE	FALSE	breast cancer
Female	han	no	5.44	5.02	(40,50]	FALSE	FALSE	FALSE	FALSE	TRUE	FALSE	FALSE	TRUE	FALSE	FALSE	FALSE	breast cancer
Female	han	no	5.31	5.6	(40,50]	FALSE	FALSE	FALSE	FALSE	TRUE	FALSE	FALSE	TRUE	FALSE	FALSE	FALSE	breast cancer
Female	han	no	4.92	6.59	(30,40]	FALSE	FALSE	FALSE	FALSE	TRUE	FALSE	FALSE	TRUE	FALSE	FALSE	FALSE	breast cancer
Female	han	no	5.59	5.52	(40,50]	FALSE	FALSE	FALSE	FALSE	TRUE	FALSE	FALSE	TRUE	FALSE	FALSE	FALSE	breast cancer
Female	han	no	5.44	4.69	(30,40]	FALSE	FALSE	FALSE	FALSE	TRUE	FALSE	FALSE	TRUE	FALSE	FALSE	FALSE	breast cancer
Female	han	no	7.53	11.52	(60,70]	TRUE	FALSE	FALSE	FALSE	TRUE	FALSE	FALSE	TRUE	FALSE	FALSE	FALSE	breast cancer
Female	han	no	4.16	6.26	(40,50]	FALSE	FALSE	FALSE	FALSE	TRUE	FALSE	FALSE	TRUE	FALSE	FALSE	FALSE	breast cancer
Female	zhuang	no	5.53	5.97	(40,50]	FALSE	FALSE	FALSE	FALSE	TRUE	FALSE	FALSE	TRUE	FALSE	FALSE	FALSE	breast cancer
Female	han	no	4.28	3.9	(30,40]	FALSE	FALSE	FALSE	FALSE	TRUE	FALSE	FALSE	TRUE	FALSE	FALSE	FALSE	breast cancer
Female	han	no	5.5	4.3	(50,60]	FALSE	FALSE	FALSE	FALSE	TRUE	FALSE	FALSE	TRUE	FALSE	FALSE	FALSE	breast cancer
Female	han	no	4	6.16	(60,70]	FALSE	FALSE	FALSE	FALSE	TRUE	FALSE	FALSE	TRUE	FALSE	FALSE	FALSE	breast cancer
Female	han	no	4.96	14.23	(50,60]	TRUE	FALSE	FALSE	FALSE	TRUE	FALSE	FALSE	TRUE	FALSE	FALSE	FALSE	breast cancer
Female	han	no	5.32	4.74	(30,40]	FALSE	FALSE	FALSE	FALSE	TRUE	FALSE	FALSE	TRUE	FALSE	FALSE	FALSE	breast cancer
Female	zhuang	no	5.65	8.6	(30,40]	FALSE	FALSE	TRUE	FALSE	TRUE	FALSE	FALSE	TRUE	FALSE	FALSE	FALSE	breast cancer
Female	han	no	5.67	5.19	(40,50]	FALSE	FALSE	FALSE	FALSE	TRUE	FALSE	FALSE	TRUE	FALSE	FALSE	FALSE	breast cancer
Female	other ethnic	no	4.14	4.26	(50,60]	FALSE	FALSE	FALSE	FALSE	TRUE	FALSE	FALSE	TRUE	FALSE	FALSE	FALSE	breast cancer
Female	han	no	5.04	5.09	(30,40]	FALSE	FALSE	FALSE	FALSE	TRUE	FALSE	FALSE	TRUE	FALSE	FALSE	FALSE	breast cancer
Female	han	no	5.14	6.45	(50,60]	FALSE	FALSE	FALSE	FALSE	TRUE	FALSE	FALSE	TRUE	FALSE	FALSE	FALSE	breast cancer
Female	han	yes	11.13	15.7	(70,100]	TRUE	FALSE	FALSE	FALSE	TRUE	FALSE	FALSE	TRUE	FALSE	FALSE	FALSE	breast cancer
Female	han	no	7.03	7.73	(30,40]	TRUE	FALSE	FALSE	FALSE	TRUE	FALSE	FALSE	TRUE	FALSE	FALSE	FALSE	breast cancer
Female	han	no	5.34	6.86	(70,100]	FALSE	FALSE	FALSE	FALSE	TRUE	FALSE	FALSE	TRUE	FALSE	FALSE	FALSE	breast cancer
Female	han	no	6.03	4.49	(30,40]	FALSE	FALSE	FALSE	FALSE	TRUE	FALSE	FALSE	TRUE	FALSE	FALSE	FALSE	breast cancer
Female	han	no	4.15	3.94	(40,50]	FALSE	FALSE	FALSE	FALSE	TRUE	FALSE	FALSE	TRUE	FALSE	FALSE	FALSE	breast cancer
Female	han	no	4.58	7.52	(40,50]	FALSE	FALSE	FALSE	FALSE	TRUE	FALSE	FALSE	TRUE	FALSE	FALSE	FALSE	breast cancer
Female	han	no	5.37	6.47	(50,60]	FALSE	FALSE	FALSE	FALSE	TRUE	FALSE	FALSE	TRUE	FALSE	FALSE	FALSE	breast cancer
Female	han	no	5.37	5.17	(50,60]	FALSE	FALSE	FALSE	FALSE	TRUE	FALSE	FALSE	TRUE	FALSE	FALSE	FALSE	breast cancer
Female	zhuang	no	4.57	3.96	(30,40]	FALSE	FALSE	FALSE	FALSE	TRUE	FALSE	FALSE	TRUE	FALSE	FALSE	FALSE	breast cancer
Female	han	no	5.42	4.04	(40,50]	FALSE	FALSE	FALSE	FALSE	TRUE	FALSE	FALSE	TRUE	FALSE	FALSE	FALSE	breast cancer
Female	zhuang	no	4.47	5.7	(40,50]	FALSE	FALSE	FALSE	FALSE	TRUE	FALSE	FALSE	TRUE	FALSE	FALSE	FALSE	breast cancer
Female	han	no	4.83	6.31	(40,50]	FALSE	FALSE	FALSE	FALSE	TRUE	FALSE	FALSE	TRUE	FALSE	FALSE	FALSE	breast cancer
Female	han	no	4.63	5.97	(60,70]	FALSE	FALSE	FALSE	FALSE	TRUE	FALSE	FALSE	TRUE	FALSE	FALSE	FALSE	breast cancer
Female	han	no	4.1	5.63	(40,50]	FALSE	FALSE	FALSE	FALSE	TRUE	FALSE	FALSE	TRUE	FALSE	FALSE	FALSE	breast cancer
Female	han	no	5.06	7.44	(40,50]	FALSE	FALSE	FALSE	FALSE	TRUE	FALSE	FALSE	TRUE	FALSE	FALSE	FALSE	breast cancer
Female	han	no	4.5	4.5	(40,50]	FALSE	FALSE	FALSE	FALSE	TRUE	FALSE	FALSE	TRUE	FALSE	FALSE	FALSE	breast cancer
Female	han	no	4.27	5.07	(60,70]	FALSE	FALSE	FALSE	FALSE	TRUE	FALSE	FALSE	TRUE	FALSE	FALSE	FALSE	breast cancer
Female	zhuang	no	4.74	6.67	(40,50]	FALSE	FALSE	FALSE	FALSE	TRUE	FALSE	FALSE	TRUE	FALSE	FALSE	FALSE	breast cancer
Female	zhuang	no	5.09	3.95	(30,40]	FALSE	FALSE	FALSE	FALSE	TRUE	FALSE	FALSE	TRUE	FALSE	FALSE	FALSE	breast cancer
Female	zhuang	no	5.4	4.99	(60,70]	FALSE	FALSE	FALSE	FALSE	TRUE	FALSE	FALSE	TRUE	FALSE	FALSE	FALSE	breast cancer
Female	han	no	4.31	5.27	(50,60]	FALSE	FALSE	FALSE	FALSE	TRUE	FALSE	FALSE	TRUE	FALSE	FALSE	FALSE	breast cancer
Female	other ethnic	no	4.18	4.2	(40,50]	FALSE	FALSE	FALSE	FALSE	TRUE	FALSE	FALSE	TRUE	FALSE	FALSE	FALSE	breast cancer
Female	zhuang	no	4.97	4.3	(40,50]	FALSE	FALSE	FALSE	FALSE	TRUE	FALSE	FALSE	TRUE	FALSE	FALSE	FALSE	breast cancer
Female	han	no	5.23	5.51	(40,50]	FALSE	FALSE	FALSE	FALSE	TRUE	FALSE	FALSE	TRUE	FALSE	FALSE	FALSE	breast cancer
Female	zhuang	no	4.74	3.9	(40,50]	FALSE	FALSE	FALSE	FALSE	TRUE	FALSE	FALSE	TRUE	FALSE	FALSE	FALSE	breast cancer
Female	han	no	4.2	6.34	(30,40]	FALSE	FALSE	FALSE	FALSE	TRUE	FALSE	FALSE	TRUE	FALSE	FALSE	FALSE	breast cancer
Female	han	no	3.58	6.97	(40,50]	FALSE	FALSE	FALSE	FALSE	TRUE	FALSE	FALSE	TRUE	FALSE	FALSE	FALSE	breast cancer
Female	han	no	4.46	4.73	(40,50]	FALSE	FALSE	FALSE	FALSE	TRUE	FALSE	FALSE	TRUE	FALSE	FALSE	FALSE	breast cancer
Female	han	no	5.04	9.12	(40,50]	FALSE	FALSE	TRUE	FALSE	TRUE	FALSE	FALSE	TRUE	FALSE	FALSE	FALSE	breast cancer
Female	han	no	4.22	4	(0,30]	FALSE	FALSE	FALSE	FALSE	TRUE	FALSE	FALSE	TRUE	FALSE	FALSE	FALSE	breast cancer
Female	han	no	4.36	5.65	(40,50]	FALSE	FALSE	FALSE	FALSE	TRUE	FALSE	FALSE	TRUE	FALSE	FALSE	FALSE	breast cancer
Female	zhuang	no	4.54	4.85	(30,40]	FALSE	FALSE	FALSE	FALSE	TRUE	FALSE	FALSE	TRUE	FALSE	FALSE	FALSE	breast cancer
Female	han	no	4.76	5.98	(50,60]	FALSE	FALSE	FALSE	FALSE	TRUE	FALSE	FALSE	TRUE	FALSE	FALSE	FALSE	breast cancer
Female	zhuang	no	4.64	5.34	(50,60]	FALSE	FALSE	FALSE	FALSE	TRUE	FALSE	FALSE	TRUE	FALSE	FALSE	FALSE	breast cancer
Female	han	yes	5.8	4.87	(40,50]	TRUE	FALSE	FALSE	FALSE	TRUE	FALSE	FALSE	TRUE	FALSE	FALSE	FALSE	breast cancer
Female	han	no	4.8	8.3	(30,40]	FALSE	FALSE	TRUE	FALSE	TRUE	FALSE	FALSE	TRUE	FALSE	FALSE	FALSE	breast cancer
Female	han	no	4.6	7.75	(40,50]	FALSE	FALSE	FALSE	FALSE	TRUE	FALSE	FALSE	TRUE	FALSE	FALSE	FALSE	breast cancer
Female	other ethnic	yes	7.57	10.62	(60,70]	TRUE	FALSE	FALSE	FALSE	TRUE	FALSE	FALSE	TRUE	FALSE	FALSE	FALSE	breast cancer
Female	han	no	5.34	9.59	(40,50]	FALSE	FALSE	TRUE	FALSE	TRUE	FALSE	FALSE	TRUE	FALSE	FALSE	FALSE	breast cancer
Female	zhuang	no	3.69	3.95	(50,60]	FALSE	FALSE	FALSE	FALSE	TRUE	FALSE	FALSE	TRUE	FALSE	FALSE	FALSE	breast cancer
Female	zhuang	no	4.44	7.03	(50,60]	FALSE	FALSE	FALSE	FALSE	TRUE	FALSE	FALSE	TRUE	FALSE	FALSE	FALSE	breast cancer
Female	han	no	4.55	4.03	(70,100]	FALSE	FALSE	FALSE	FALSE	TRUE	FALSE	FALSE	TRUE	FALSE	FALSE	FALSE	breast cancer
Female	han	no	4.09	3.9	(40,50]	FALSE	FALSE	FALSE	FALSE	TRUE	FALSE	FALSE	TRUE	FALSE	FALSE	FALSE	breast cancer
Female	han	no	5.26	5.56	(50,60]	FALSE	FALSE	FALSE	FALSE	TRUE	FALSE	FALSE	TRUE	FALSE	FALSE	FALSE	breast cancer
Female	han	yes	7.05	13.51	(50,60]	TRUE	FALSE	FALSE	FALSE	TRUE	FALSE	FALSE	TRUE	FALSE	FALSE	FALSE	breast cancer
Female	zhuang	no	4.37	4.58	(40,50]	FALSE	FALSE	FALSE	FALSE	TRUE	FALSE	FALSE	TRUE	FALSE	FALSE	FALSE	breast cancer
Female	han	no	6.38	5.13	(40,50]	FALSE	TRUE	FALSE	FALSE	TRUE	FALSE	FALSE	TRUE	FALSE	FALSE	FALSE	breast cancer
Female	han	no	4.69	4.22	(50,60]	FALSE	FALSE	FALSE	FALSE	TRUE	FALSE	FALSE	TRUE	FALSE	FALSE	FALSE	breast cancer
Female	zhuang	no	4.85	4.08	(40,50]	FALSE	FALSE	FALSE	FALSE	TRUE	FALSE	FALSE	TRUE	FALSE	FALSE	FALSE	breast cancer
Female	zhuang	no	4.25	4.01	(30,40]	FALSE	FALSE	FALSE	FALSE	TRUE	FALSE	FALSE	TRUE	FALSE	FALSE	FALSE	breast cancer
Female	other ethnic	no	4.68	5.71	(50,60]	FALSE	FALSE	FALSE	FALSE	TRUE	FALSE	FALSE	TRUE	FALSE	FALSE	FALSE	breast cancer
Female	han	no	5.63	4.62	(40,50]	FALSE	FALSE	FALSE	FALSE	TRUE	FALSE	FALSE	TRUE	FALSE	FALSE	FALSE	breast cancer
Female	zhuang	no	4.49	3.74	(50,60]	FALSE	FALSE	FALSE	FALSE	TRUE	FALSE	FALSE	TRUE	FALSE	FALSE	FALSE	breast cancer
Female	zhuang	no	5.04	8.68	(60,70]	FALSE	FALSE	TRUE	FALSE	TRUE	FALSE	FALSE	TRUE	FALSE	FALSE	FALSE	breast cancer
Female	han	no	4.81	6.72	(50,60]	FALSE	FALSE	FALSE	FALSE	TRUE	FALSE	FALSE	TRUE	FALSE	FALSE	FALSE	breast cancer
Female	han	no	4.59	6.63	(50,60]	FALSE	FALSE	FALSE	FALSE	TRUE	FALSE	FALSE	TRUE	FALSE	FALSE	FALSE	breast cancer
Female	han	no	3.79	4.72	(50,60]	FALSE	FALSE	FALSE	FALSE	TRUE	FALSE	FALSE	TRUE	FALSE	FALSE	FALSE	breast cancer
Female	han	no	4.24	4.54	(50,60]	FALSE	FALSE	FALSE	FALSE	TRUE	FALSE	FALSE	TRUE	FALSE	FALSE	FALSE	breast cancer
Female	han	no	5.05	4.33	(40,50]	FALSE	FALSE	FALSE	FALSE	TRUE	FALSE	FALSE	TRUE	FALSE	FALSE	FALSE	breast cancer
Female	han	no	4.17	4.92	(40,50]	FALSE	FALSE	FALSE	FALSE	TRUE	FALSE	FALSE	TRUE	FALSE	FALSE	FALSE	breast cancer
Female	zhuang	no	4.35	6.04	(40,50]	FALSE	FALSE	FALSE	FALSE	TRUE	FALSE	FALSE	TRUE	FALSE	FALSE	FALSE	breast cancer
Female	zhuang	no	5.32	4.4	(50,60]	FALSE	FALSE	FALSE	FALSE	TRUE	FALSE	FALSE	TRUE	FALSE	FALSE	FALSE	breast cancer
Female	han	no	4.61	5.41	(40,50]	FALSE	FALSE	FALSE	FALSE	TRUE	FALSE	FALSE	TRUE	FALSE	FALSE	FALSE	breast cancer
Female	zhuang	no	4.78	4.5	(30,40]	FALSE	FALSE	FALSE	FALSE	TRUE	FALSE	FALSE	TRUE	FALSE	FALSE	FALSE	breast cancer
Female	han	yes	10.94	20.29	(30,40]	TRUE	FALSE	FALSE	FALSE	TRUE	FALSE	FALSE	TRUE	FALSE	FALSE	FALSE	breast cancer
Female	han	no	5.71	6.62	(50,60]	FALSE	FALSE	FALSE	FALSE	TRUE	FALSE	FALSE	TRUE	FALSE	FALSE	FALSE	breast cancer
Female	han	no	5.44	4.43	(50,60]	FALSE	FALSE	FALSE	FALSE	TRUE	FALSE	FALSE	TRUE	FALSE	FALSE	FALSE	breast cancer
Female	han	no	3.89	3.96	(30,40]	FALSE	FALSE	FALSE	FALSE	TRUE	FALSE	FALSE	TRUE	FALSE	FALSE	FALSE	breast cancer
Female	zhuang	no	5.4	3.9	(50,60]	FALSE	FALSE	FALSE	FALSE	TRUE	FALSE	FALSE	TRUE	FALSE	FALSE	FALSE	breast cancer
Female	han	no	4.06	4.42	(40,50]	FALSE	FALSE	FALSE	FALSE	TRUE	FALSE	FALSE	TRUE	FALSE	FALSE	FALSE	breast cancer
Female	other ethnic	no	5.7	5.47	(40,50]	FALSE	FALSE	FALSE	FALSE	TRUE	FALSE	FALSE	TRUE	FALSE	FALSE	FALSE	breast cancer
Female	han	no	4.72	4.12	(50,60]	FALSE	FALSE	FALSE	FALSE	TRUE	FALSE	FALSE	TRUE	FALSE	FALSE	FALSE	breast cancer
Female	han	no	4.57	4.07	(30,40]	FALSE	FALSE	FALSE	FALSE	TRUE	FALSE	FALSE	TRUE	FALSE	FALSE	FALSE	breast cancer
Female	han	no	4.76	5.07	(30,40]	FALSE	FALSE	FALSE	FALSE	TRUE	FALSE	FALSE	TRUE	FALSE	FALSE	FALSE	breast cancer
Female	zhuang	no	4.38	5.48	(40,50]	FALSE	FALSE	FALSE	FALSE	TRUE	FALSE	FALSE	TRUE	FALSE	FALSE	FALSE	breast cancer
Female	zhuang	no	5.65	4.39	(50,60]	FALSE	FALSE	FALSE	FALSE	TRUE	FALSE	FALSE	TRUE	FALSE	FALSE	FALSE	breast cancer
Female	zhuang	no	9.13	12.28	(50,60]	TRUE	FALSE	FALSE	FALSE	TRUE	FALSE	FALSE	TRUE	FALSE	FALSE	FALSE	breast cancer
Female	han	no	5.39	14.49	(50,60]	TRUE	FALSE	FALSE	FALSE	TRUE	FALSE	FALSE	TRUE	FALSE	FALSE	FALSE	breast cancer
Female	han	no	4.81	5.71	(30,40]	FALSE	FALSE	FALSE	FALSE	TRUE	FALSE	FALSE	TRUE	FALSE	FALSE	FALSE	breast cancer
Female	han	no	3.7	4.2	(50,60]	FALSE	FALSE	FALSE	FALSE	TRUE	FALSE	FALSE	TRUE	FALSE	FALSE	FALSE	breast cancer
Female	han	no	3.97	4.95	(30,40]	FALSE	FALSE	FALSE	FALSE	TRUE	FALSE	FALSE	TRUE	FALSE	FALSE	FALSE	breast cancer
Female	zhuang	no	4.33	6.3	(30,40]	FALSE	FALSE	FALSE	FALSE	TRUE	FALSE	FALSE	TRUE	FALSE	FALSE	FALSE	breast cancer
Female	han	no	5.03	5.43	(30,40]	FALSE	FALSE	FALSE	FALSE	TRUE	FALSE	FALSE	TRUE	FALSE	FALSE	FALSE	breast cancer
Female	han	no	4.9	3.9	(60,70]	FALSE	FALSE	FALSE	FALSE	TRUE	FALSE	FALSE	TRUE	FALSE	FALSE	FALSE	breast cancer
Female	han	no	4.73	4.1	(40,50]	FALSE	FALSE	FALSE	FALSE	TRUE	FALSE	FALSE	TRUE	FALSE	FALSE	FALSE	breast cancer
Female	han	no	5.28	4	(40,50]	FALSE	FALSE	FALSE	FALSE	TRUE	FALSE	FALSE	TRUE	FALSE	FALSE	FALSE	breast cancer
Female	han	no	5.81	9.56	(50,60]	FALSE	FALSE	TRUE	FALSE	TRUE	FALSE	FALSE	TRUE	FALSE	FALSE	FALSE	breast cancer
Female	other ethnic	no	3.59	3.9	(0,30]	FALSE	FALSE	FALSE	FALSE	TRUE	FALSE	FALSE	TRUE	FALSE	FALSE	FALSE	breast cancer
Female	zhuang	no	5.22	4.63	(40,50]	FALSE	FALSE	FALSE	FALSE	TRUE	FALSE	FALSE	TRUE	FALSE	FALSE	FALSE	breast cancer
Female	han	no	4.24	4.32	(40,50]	FALSE	FALSE	FALSE	FALSE	TRUE	FALSE	FALSE	TRUE	FALSE	FALSE	FALSE	breast cancer
Female	zhuang	no	4.39	7.62	(40,50]	FALSE	FALSE	FALSE	FALSE	TRUE	FALSE	FALSE	TRUE	FALSE	FALSE	FALSE	breast cancer
Female	han	no	3.83	5.05	(30,40]	FALSE	FALSE	FALSE	FALSE	TRUE	FALSE	FALSE	TRUE	FALSE	FALSE	FALSE	breast cancer
Female	zhuang	no	7.93	11.41	(50,60]	TRUE	FALSE	FALSE	FALSE	TRUE	FALSE	FALSE	TRUE	FALSE	FALSE	FALSE	breast cancer
Female	zhuang	no	4.28	4.3	(30,40]	FALSE	FALSE	FALSE	FALSE	TRUE	FALSE	FALSE	TRUE	FALSE	FALSE	FALSE	breast cancer
Female	han	no	4.93	4.2	(30,40]	FALSE	FALSE	FALSE	FALSE	TRUE	FALSE	FALSE	TRUE	FALSE	FALSE	FALSE	breast cancer
Female	zhuang	no	5.26	6.33	(60,70]	FALSE	FALSE	FALSE	FALSE	TRUE	FALSE	FALSE	TRUE	FALSE	FALSE	FALSE	breast cancer
Female	han	no	5.47	6.19	(40,50]	FALSE	FALSE	FALSE	FALSE	TRUE	FALSE	FALSE	TRUE	FALSE	FALSE	FALSE	breast cancer
Female	zhuang	no	4.57	5.84	(40,50]	FALSE	FALSE	FALSE	FALSE	TRUE	FALSE	FALSE	TRUE	FALSE	FALSE	FALSE	breast cancer
Female	han	yes	6.7	25.5	(30,40]	TRUE	FALSE	FALSE	FALSE	TRUE	FALSE	FALSE	TRUE	FALSE	FALSE	FALSE	breast cancer
Female	zhuang	yes	4.33	10.86	(60,70]	TRUE	FALSE	FALSE	FALSE	TRUE	FALSE	FALSE	TRUE	FALSE	FALSE	FALSE	breast cancer
Female	han	yes	8.36	5.73	(50,60]	TRUE	FALSE	FALSE	FALSE	TRUE	FALSE	FALSE	TRUE	FALSE	FALSE	FALSE	breast cancer
Female	zhuang	no	3.98	5.28	(40,50]	FALSE	FALSE	FALSE	FALSE	TRUE	FALSE	FALSE	TRUE	FALSE	FALSE	FALSE	breast cancer
Female	han	no	5.77	6.89	(40,50]	FALSE	FALSE	FALSE	FALSE	TRUE	FALSE	FALSE	TRUE	FALSE	FALSE	FALSE	breast cancer
Female	han	yes	7.64	13.6	(60,70]	TRUE	FALSE	FALSE	FALSE	TRUE	FALSE	FALSE	TRUE	FALSE	FALSE	FALSE	breast cancer
Female	han	no	4.01	5.12	(30,40]	FALSE	FALSE	FALSE	FALSE	TRUE	FALSE	FALSE	TRUE	FALSE	FALSE	FALSE	breast cancer
Female	zhuang	no	4.96	4.09	(40,50]	FALSE	FALSE	FALSE	FALSE	TRUE	FALSE	FALSE	TRUE	FALSE	FALSE	FALSE	breast cancer
Female	han	no	5.85	6.68	(40,50]	FALSE	FALSE	FALSE	FALSE	TRUE	FALSE	FALSE	TRUE	FALSE	FALSE	FALSE	breast cancer
Female	zhuang	no	4.08	8.68	(40,50]	FALSE	FALSE	TRUE	FALSE	TRUE	FALSE	FALSE	TRUE	FALSE	FALSE	FALSE	breast cancer
Female	han	no	4.77	9.4	(50,60]	FALSE	FALSE	TRUE	FALSE	TRUE	FALSE	FALSE	TRUE	FALSE	FALSE	FALSE	breast cancer
Female	han	no	6.18	4.3	(40,50]	FALSE	TRUE	FALSE	FALSE	TRUE	FALSE	FALSE	TRUE	FALSE	FALSE	FALSE	breast cancer
Female	han	no	4.51	7.73	(60,70]	FALSE	FALSE	FALSE	FALSE	TRUE	FALSE	FALSE	TRUE	FALSE	FALSE	FALSE	breast cancer
Female	han	no	5.34	5.89	(60,70]	FALSE	FALSE	FALSE	FALSE	TRUE	FALSE	FALSE	TRUE	FALSE	FALSE	FALSE	breast cancer
Female	han	yes	7.36	9.82	(60,70]	TRUE	FALSE	FALSE	FALSE	TRUE	FALSE	FALSE	TRUE	FALSE	FALSE	FALSE	breast cancer
Female	han	no	4.53	6.64	(50,60]	FALSE	FALSE	FALSE	FALSE	TRUE	FALSE	FALSE	TRUE	FALSE	FALSE	FALSE	breast cancer
Female	han	no	3.94	9.25	(30,40]	FALSE	FALSE	TRUE	FALSE	TRUE	FALSE	FALSE	TRUE	FALSE	FALSE	FALSE	breast cancer
Female	han	no	4.63	6.19	(70,100]	FALSE	FALSE	FALSE	FALSE	TRUE	FALSE	FALSE	TRUE	FALSE	FALSE	FALSE	breast cancer
Female	zhuang	no	4.07	6.76	(50,60]	FALSE	FALSE	FALSE	FALSE	TRUE	FALSE	FALSE	TRUE	FALSE	FALSE	FALSE	breast cancer
Female	han	no	7.07	5.81	(30,40]	TRUE	FALSE	FALSE	FALSE	TRUE	FALSE	FALSE	TRUE	FALSE	FALSE	FALSE	breast cancer
Female	han	no	4.54	8.16	(50,60]	FALSE	FALSE	TRUE	FALSE	TRUE	FALSE	FALSE	TRUE	FALSE	FALSE	FALSE	breast cancer
Female	han	no	5.28	9.77	(70,100]	FALSE	FALSE	TRUE	FALSE	TRUE	FALSE	FALSE	TRUE	FALSE	FALSE	FALSE	breast cancer
Female	han	no	4.87	3.9	(40,50]	FALSE	FALSE	FALSE	FALSE	TRUE	FALSE	FALSE	TRUE	FALSE	FALSE	FALSE	breast cancer
Female	han	no	4.66	4.87	(50,60]	FALSE	FALSE	FALSE	FALSE	TRUE	FALSE	FALSE	TRUE	FALSE	FALSE	FALSE	breast cancer
Female	han	no	4.51	4.17	(40,50]	FALSE	FALSE	FALSE	FALSE	TRUE	FALSE	FALSE	TRUE	FALSE	FALSE	FALSE	breast cancer
Female	han	no	6.78	9.49	(50,60]	FALSE	TRUE	TRUE	FALSE	TRUE	FALSE	FALSE	TRUE	FALSE	FALSE	FALSE	breast cancer
Female	zhuang	no	7.31	6.93	(40,50]	TRUE	FALSE	FALSE	FALSE	TRUE	FALSE	FALSE	TRUE	FALSE	FALSE	FALSE	breast cancer
Female	han	no	7.27	7.65	(50,60]	TRUE	FALSE	FALSE	FALSE	TRUE	FALSE	FALSE	TRUE	FALSE	FALSE	FALSE	breast cancer
Female	zhuang	no	4.65	4.23	(50,60]	FALSE	FALSE	FALSE	FALSE	TRUE	FALSE	FALSE	TRUE	FALSE	FALSE	FALSE	breast cancer
Female	han	no	4.74	6.76	(30,40]	FALSE	FALSE	FALSE	FALSE	TRUE	FALSE	FALSE	TRUE	FALSE	FALSE	FALSE	breast cancer
Female	han	no	4.5	5.54	(30,40]	FALSE	FALSE	FALSE	FALSE	TRUE	FALSE	FALSE	TRUE	FALSE	FALSE	FALSE	breast cancer
Female	zhuang	no	4.41	7.83	(50,60]	FALSE	FALSE	TRUE	FALSE	TRUE	FALSE	FALSE	TRUE	FALSE	FALSE	FALSE	breast cancer
Female	han	no	6.25	11.12	(40,50]	TRUE	FALSE	FALSE	FALSE	TRUE	FALSE	FALSE	TRUE	FALSE	FALSE	FALSE	breast cancer
Female	han	no	5.76	6.98	(50,60]	FALSE	FALSE	FALSE	FALSE	TRUE	FALSE	FALSE	TRUE	FALSE	FALSE	FALSE	breast cancer
Female	zhuang	no	5.09	4.1	(30,40]	FALSE	FALSE	FALSE	FALSE	TRUE	FALSE	FALSE	TRUE	FALSE	FALSE	FALSE	breast cancer
Female	zhuang	no	4.79	5.3	(30,40]	FALSE	FALSE	FALSE	FALSE	TRUE	FALSE	FALSE	TRUE	FALSE	FALSE	FALSE	breast cancer
Female	zhuang	no	6.32	4	(40,50]	FALSE	TRUE	FALSE	FALSE	TRUE	FALSE	FALSE	TRUE	FALSE	FALSE	FALSE	breast cancer
Female	han	no	5.2	3.93	(50,60]	FALSE	FALSE	FALSE	FALSE	TRUE	FALSE	FALSE	TRUE	FALSE	FALSE	FALSE	breast cancer
Female	han	no	4.99	3.91	(40,50]	FALSE	FALSE	FALSE	FALSE	TRUE	FALSE	FALSE	TRUE	FALSE	FALSE	FALSE	breast cancer
Female	han	no	3.95	6.4	(30,40]	FALSE	FALSE	FALSE	FALSE	TRUE	TRUE	FALSE	TRUE	FALSE	FALSE	FALSE	breast cancer
Female	han	no	2.18	5.4	(0,30]	FALSE	FALSE	FALSE	FALSE	TRUE	FALSE	FALSE	TRUE	FALSE	FALSE	FALSE	breast cancer
Female	han	no	5.02	4.56	(50,60]	FALSE	FALSE	FALSE	FALSE	TRUE	FALSE	FALSE	TRUE	FALSE	FALSE	FALSE	breast cancer
Female	han	no	6.21	3.89	(30,40]	FALSE	TRUE	FALSE	FALSE	TRUE	FALSE	FALSE	TRUE	FALSE	FALSE	FALSE	breast cancer
Female	han	no	4.29	4.86	(40,50]	FALSE	FALSE	FALSE	FALSE	TRUE	FALSE	FALSE	TRUE	FALSE	FALSE	FALSE	breast cancer
Female	han	yes	6.25	15.68	(50,60]	TRUE	FALSE	FALSE	FALSE	TRUE	FALSE	FALSE	TRUE	FALSE	FALSE	FALSE	breast cancer
Female	han	yes	6.2	14.88	(60,70]	TRUE	FALSE	FALSE	FALSE	TRUE	FALSE	FALSE	TRUE	FALSE	FALSE	FALSE	breast cancer
Female	zhuang	no	4.41	3.58	(60,70]	FALSE	FALSE	FALSE	FALSE	TRUE	FALSE	FALSE	TRUE	FALSE	FALSE	FALSE	breast cancer
Female	han	no	5.16	7.74	(50,60]	FALSE	FALSE	FALSE	FALSE	TRUE	FALSE	FALSE	TRUE	FALSE	FALSE	FALSE	breast cancer
Female	han	no	4.23	5	(30,40]	FALSE	FALSE	FALSE	FALSE	TRUE	FALSE	FALSE	TRUE	FALSE	FALSE	FALSE	breast cancer
Female	han	yes	4.59	17.47	(70,100]	TRUE	FALSE	FALSE	FALSE	TRUE	FALSE	FALSE	TRUE	FALSE	FALSE	FALSE	breast cancer
Female	zhuang	no	6.01	6.28	(60,70]	FALSE	FALSE	FALSE	FALSE	TRUE	FALSE	FALSE	TRUE	FALSE	FALSE	FALSE	breast cancer
Female	han	yes	11.37	19.6	(70,100]	TRUE	FALSE	FALSE	FALSE	TRUE	FALSE	FALSE	TRUE	FALSE	FALSE	FALSE	breast cancer
Female	zhuang	no	5.54	11.78	(30,40]	TRUE	FALSE	FALSE	FALSE	TRUE	FALSE	FALSE	TRUE	FALSE	FALSE	FALSE	breast cancer
Female	han	no	5.77	6.25	(40,50]	FALSE	FALSE	FALSE	FALSE	TRUE	FALSE	FALSE	TRUE	FALSE	FALSE	FALSE	breast cancer
Female	zhuang	no	5.57	14.19	(50,60]	TRUE	FALSE	FALSE	FALSE	TRUE	FALSE	FALSE	TRUE	FALSE	FALSE	FALSE	breast cancer
Female	zhuang	no	5.63	8.36	(40,50]	FALSE	FALSE	TRUE	FALSE	TRUE	FALSE	FALSE	TRUE	FALSE	FALSE	FALSE	breast cancer
Female	han	no	4.6	8.09	(70,100]	FALSE	FALSE	TRUE	FALSE	TRUE	FALSE	FALSE	TRUE	FALSE	FALSE	FALSE	breast cancer
Female	han	no	5.51	6.13	(40,50]	FALSE	FALSE	FALSE	FALSE	TRUE	FALSE	FALSE	TRUE	FALSE	FALSE	FALSE	breast cancer
Female	zhuang	no	5.88	7.39	(40,50]	FALSE	FALSE	FALSE	FALSE	TRUE	FALSE	FALSE	TRUE	FALSE	FALSE	FALSE	breast cancer
Female	han	no	4.29	5.12	(30,40]	FALSE	FALSE	FALSE	FALSE	TRUE	FALSE	FALSE	TRUE	FALSE	FALSE	FALSE	breast cancer
Female	han	no	5.46	8.46	(40,50]	FALSE	FALSE	TRUE	FALSE	TRUE	FALSE	FALSE	TRUE	FALSE	FALSE	FALSE	breast cancer
Female	other ethnic	no	5.42	7.19	(50,60]	FALSE	FALSE	FALSE	FALSE	TRUE	FALSE	FALSE	TRUE	FALSE	FALSE	FALSE	breast cancer
Female	han	no	4.56	5.9	(30,40]	FALSE	FALSE	FALSE	FALSE	TRUE	FALSE	FALSE	TRUE	FALSE	FALSE	FALSE	breast cancer
Female	han	no	4.61	6.58	(40,50]	FALSE	FALSE	FALSE	FALSE	TRUE	FALSE	FALSE	TRUE	FALSE	FALSE	FALSE	breast cancer
Female	han	no	6.25	9.41	(40,50]	FALSE	TRUE	TRUE	FALSE	TRUE	FALSE	FALSE	TRUE	FALSE	FALSE	FALSE	breast cancer
Female	han	no	6.59	6.81	(40,50]	FALSE	TRUE	FALSE	FALSE	TRUE	FALSE	FALSE	TRUE	FALSE	FALSE	FALSE	breast cancer
Female	han	no	5.33	7.22	(30,40]	FALSE	FALSE	FALSE	FALSE	TRUE	FALSE	FALSE	TRUE	FALSE	FALSE	FALSE	breast cancer
Female	han	no	5.09	6.85	(50,60]	FALSE	FALSE	FALSE	FALSE	TRUE	FALSE	FALSE	TRUE	FALSE	FALSE	FALSE	breast cancer
Female	han	no	3.96	6.62	(30,40]	FALSE	FALSE	FALSE	FALSE	TRUE	FALSE	FALSE	TRUE	FALSE	FALSE	FALSE	breast cancer
Female	han	no	7.29	10.31	(50,60]	TRUE	FALSE	FALSE	FALSE	TRUE	FALSE	FALSE	TRUE	FALSE	FALSE	FALSE	breast cancer
Female	zhuang	no	5.05	4.79	(40,50]	FALSE	FALSE	FALSE	FALSE	TRUE	FALSE	FALSE	TRUE	FALSE	FALSE	FALSE	breast cancer
Female	han	no	4.36	9.4	(40,50]	FALSE	FALSE	TRUE	FALSE	TRUE	FALSE	FALSE	TRUE	FALSE	FALSE	FALSE	breast cancer
Female	han	no	6.83	8.5	(50,60]	FALSE	TRUE	TRUE	FALSE	TRUE	FALSE	FALSE	TRUE	FALSE	FALSE	FALSE	breast cancer
Female	han	no	5.38	10.38	(30,40]	FALSE	FALSE	TRUE	FALSE	TRUE	FALSE	FALSE	TRUE	FALSE	FALSE	FALSE	breast cancer
Female	han	no	6.38	7.9	(50,60]	FALSE	TRUE	TRUE	FALSE	TRUE	FALSE	FALSE	TRUE	FALSE	FALSE	FALSE	breast cancer
Female	han	no	6.11	7.45	(50,60]	FALSE	TRUE	FALSE	FALSE	TRUE	FALSE	FALSE	TRUE	FALSE	FALSE	FALSE	breast cancer
Female	han	no	5.29	6.51	(30,40]	FALSE	FALSE	FALSE	FALSE	TRUE	FALSE	FALSE	TRUE	FALSE	FALSE	FALSE	breast cancer
Female	zhuang	no	4.31	5.85	(50,60]	FALSE	FALSE	FALSE	FALSE	TRUE	FALSE	FALSE	TRUE	FALSE	FALSE	FALSE	breast cancer
Female	han	no	5.26	6.39	(30,40]	FALSE	FALSE	FALSE	FALSE	TRUE	FALSE	FALSE	TRUE	FALSE	FALSE	FALSE	breast cancer
Female	han	no	4.92	5.84	(40,50]	FALSE	FALSE	FALSE	FALSE	TRUE	FALSE	FALSE	TRUE	FALSE	FALSE	FALSE	breast cancer
Female	zhuang	no	4.72	5.9	(40,50]	FALSE	FALSE	FALSE	FALSE	TRUE	FALSE	FALSE	TRUE	FALSE	FALSE	FALSE	breast cancer
Female	zhuang	no	4.79	7.37	(40,50]	FALSE	FALSE	FALSE	FALSE	TRUE	FALSE	FALSE	TRUE	FALSE	FALSE	FALSE	breast cancer
Female	han	no	5.23	7.44	(30,40]	FALSE	FALSE	FALSE	FALSE	TRUE	FALSE	FALSE	TRUE	FALSE	FALSE	FALSE	breast cancer
Female	zhuang	no	5.1	7.55	(40,50]	FALSE	FALSE	FALSE	FALSE	TRUE	FALSE	FALSE	TRUE	FALSE	FALSE	FALSE	breast cancer
Female	han	no	5.8	6.32	(50,60]	FALSE	FALSE	FALSE	FALSE	TRUE	FALSE	FALSE	TRUE	FALSE	FALSE	FALSE	breast cancer
Female	zhuang	no	6.45	5.51	(50,60]	FALSE	TRUE	FALSE	FALSE	TRUE	FALSE	FALSE	TRUE	FALSE	FALSE	FALSE	breast cancer
Female	han	no	6.05	5.45	(50,60]	FALSE	FALSE	FALSE	FALSE	TRUE	FALSE	FALSE	TRUE	FALSE	FALSE	FALSE	breast cancer
Female	zhuang	no	4.57	6.66	(50,60]	FALSE	FALSE	FALSE	FALSE	TRUE	FALSE	FALSE	TRUE	FALSE	FALSE	FALSE	breast cancer
Female	han	no	6.61	5.75	(30,40]	FALSE	TRUE	FALSE	FALSE	TRUE	FALSE	FALSE	TRUE	FALSE	FALSE	FALSE	breast cancer
Female	han	no	5.38	6.02	(50,60]	FALSE	FALSE	FALSE	FALSE	TRUE	FALSE	FALSE	TRUE	FALSE	FALSE	FALSE	breast cancer
Female	han	no	5.23	5.28	(0,30]	FALSE	FALSE	FALSE	FALSE	TRUE	FALSE	FALSE	TRUE	FALSE	FALSE	FALSE	breast cancer
Female	han	no	6.29	8.86	(60,70]	FALSE	TRUE	TRUE	FALSE	TRUE	FALSE	FALSE	TRUE	FALSE	FALSE	FALSE	breast cancer
Female	han	no	6.43	8.26	(40,50]	FALSE	TRUE	TRUE	FALSE	TRUE	FALSE	FALSE	TRUE	FALSE	FALSE	FALSE	breast cancer
Female	han	no	5.68	9.37	(60,70]	FALSE	FALSE	TRUE	FALSE	TRUE	FALSE	FALSE	TRUE	FALSE	FALSE	FALSE	breast cancer
Female	han	no	5.52	5.49	(40,50]	FALSE	FALSE	FALSE	FALSE	TRUE	FALSE	FALSE	TRUE	FALSE	FALSE	FALSE	breast cancer
Female	han	no	4.79	9.49	(30,40]	FALSE	FALSE	TRUE	FALSE	TRUE	FALSE	FALSE	TRUE	FALSE	FALSE	FALSE	breast cancer
Female	han	no	6.22	7.28	(70,100]	FALSE	TRUE	FALSE	FALSE	TRUE	FALSE	FALSE	TRUE	FALSE	FALSE	FALSE	breast cancer
Female	han	no	4.75	9.18	(0,30]	FALSE	FALSE	TRUE	FALSE	TRUE	FALSE	FALSE	TRUE	FALSE	FALSE	FALSE	breast cancer
Female	zhuang	no	4.8	5.18	(40,50]	FALSE	FALSE	FALSE	FALSE	TRUE	FALSE	FALSE	TRUE	FALSE	FALSE	FALSE	breast cancer
Female	zhuang	no	5.98	7.41	(40,50]	FALSE	FALSE	FALSE	FALSE	TRUE	FALSE	FALSE	TRUE	FALSE	FALSE	FALSE	breast cancer
Female	han	no	5.47	9.24	(50,60]	FALSE	FALSE	TRUE	FALSE	TRUE	FALSE	FALSE	TRUE	FALSE	FALSE	FALSE	breast cancer
Female	han	no	5.43	5.28	(30,40]	FALSE	FALSE	FALSE	FALSE	TRUE	FALSE	FALSE	TRUE	FALSE	FALSE	FALSE	breast cancer
Female	han	no	4.66	5.46	(50,60]	FALSE	FALSE	FALSE	FALSE	TRUE	FALSE	FALSE	TRUE	FALSE	FALSE	FALSE	breast cancer
Female	zhuang	no	5.53	6.08	(30,40]	FALSE	FALSE	FALSE	FALSE	TRUE	FALSE	FALSE	TRUE	FALSE	FALSE	FALSE	breast cancer
Female	zhuang	no	5.28	6.05	(40,50]	FALSE	FALSE	FALSE	FALSE	TRUE	FALSE	FALSE	TRUE	FALSE	FALSE	FALSE	breast cancer
Female	other ethnic	no	6.56	6.23	(60,70]	FALSE	TRUE	FALSE	FALSE	TRUE	FALSE	FALSE	TRUE	FALSE	FALSE	FALSE	breast cancer
Female	han	no	5.74	5.45	(0,30]	FALSE	FALSE	FALSE	FALSE	TRUE	FALSE	FALSE	TRUE	FALSE	FALSE	FALSE	breast cancer
Female	zhuang	no	4.76	8.63	(50,60]	FALSE	FALSE	TRUE	FALSE	TRUE	FALSE	FALSE	TRUE	FALSE	FALSE	FALSE	breast cancer
Female	han	no	4.76	4.86	(40,50]	FALSE	FALSE	FALSE	FALSE	TRUE	FALSE	FALSE	TRUE	FALSE	FALSE	FALSE	breast cancer
Female	han	no	5.91	8.11	(30,40]	FALSE	FALSE	TRUE	FALSE	TRUE	FALSE	FALSE	TRUE	FALSE	FALSE	FALSE	breast cancer
Female	han	no	6.35	7.55	(50,60]	FALSE	TRUE	FALSE	FALSE	TRUE	FALSE	FALSE	TRUE	FALSE	FALSE	FALSE	breast cancer
Female	han	no	5.74	7.1	(40,50]	FALSE	FALSE	FALSE	FALSE	TRUE	FALSE	FALSE	TRUE	FALSE	FALSE	FALSE	breast cancer
Female	zhuang	no	5.23	5.43	(30,40]	FALSE	FALSE	FALSE	FALSE	TRUE	FALSE	FALSE	TRUE	FALSE	FALSE	FALSE	breast cancer
Female	han	no	4.11	7.27	(50,60]	FALSE	FALSE	FALSE	FALSE	TRUE	FALSE	FALSE	TRUE	FALSE	FALSE	FALSE	breast cancer
Female	han	no	4.85	3.9	(30,40]	FALSE	FALSE	FALSE	FALSE	TRUE	FALSE	FALSE	TRUE	FALSE	FALSE	FALSE	breast cancer
Female	han	no	5.22	3.42	(40,50]	FALSE	FALSE	FALSE	FALSE	TRUE	FALSE	FALSE	TRUE	FALSE	FALSE	FALSE	breast cancer
Female	han	no	5.39	5.38	(70,100]	FALSE	FALSE	FALSE	FALSE	TRUE	FALSE	FALSE	TRUE	FALSE	FALSE	FALSE	breast cancer
Female	zhuang	no	4.97	4.98	(70,100]	FALSE	FALSE	FALSE	FALSE	TRUE	FALSE	FALSE	TRUE	FALSE	FALSE	FALSE	breast cancer
Female	han	yes	3.91	12.45	(50,60]	TRUE	FALSE	FALSE	FALSE	TRUE	FALSE	FALSE	TRUE	FALSE	FALSE	FALSE	breast cancer
Female	han	no	4.25	5.16	(50,60]	FALSE	FALSE	FALSE	FALSE	TRUE	FALSE	FALSE	TRUE	FALSE	FALSE	FALSE	breast cancer
Female	zhuang	no	4.33	9.94	(60,70]	FALSE	FALSE	TRUE	FALSE	TRUE	FALSE	FALSE	TRUE	FALSE	FALSE	FALSE	breast cancer
Female	zhuang	no	6.34	6.67	(30,40]	FALSE	TRUE	FALSE	FALSE	TRUE	FALSE	FALSE	TRUE	FALSE	FALSE	FALSE	breast cancer
Female	han	no	6.76	5.37	(40,50]	FALSE	TRUE	FALSE	FALSE	TRUE	FALSE	FALSE	TRUE	FALSE	FALSE	FALSE	breast cancer
Female	han	no	4.85	6.93	(0,30]	FALSE	FALSE	FALSE	FALSE	TRUE	FALSE	FALSE	TRUE	FALSE	FALSE	FALSE	breast cancer
Female	han	no	5.37	7.22	(50,60]	FALSE	FALSE	FALSE	FALSE	TRUE	FALSE	FALSE	TRUE	FALSE	FALSE	FALSE	breast cancer
Female	han	no	5.62	7.7	(30,40]	FALSE	FALSE	FALSE	FALSE	TRUE	FALSE	FALSE	TRUE	FALSE	FALSE	FALSE	breast cancer
Female	zhuang	no	4.65	4.39	(0,30]	FALSE	FALSE	FALSE	FALSE	TRUE	FALSE	FALSE	TRUE	FALSE	FALSE	FALSE	breast cancer
Female	zhuang	no	5.18	5.67	(50,60]	FALSE	FALSE	FALSE	FALSE	TRUE	FALSE	FALSE	TRUE	FALSE	FALSE	FALSE	breast cancer
Female	han	no	4.71	6.68	(40,50]	FALSE	FALSE	FALSE	FALSE	TRUE	FALSE	FALSE	TRUE	FALSE	FALSE	FALSE	breast cancer
Female	han	no	4.82	8.2	(40,50]	FALSE	FALSE	TRUE	FALSE	TRUE	FALSE	FALSE	TRUE	FALSE	FALSE	FALSE	breast cancer
Female	han	no	5.64	5.45	(40,50]	FALSE	FALSE	FALSE	FALSE	TRUE	FALSE	FALSE	TRUE	FALSE	FALSE	FALSE	breast cancer
Female	han	no	5.39	3.9	(30,40]	FALSE	FALSE	FALSE	FALSE	TRUE	FALSE	FALSE	TRUE	FALSE	FALSE	FALSE	breast cancer
Female	zhuang	no	4.65	6.03	(60,70]	FALSE	FALSE	FALSE	FALSE	TRUE	FALSE	FALSE	TRUE	FALSE	FALSE	FALSE	breast cancer
Female	han	no	5.01	5.28	(40,50]	FALSE	FALSE	FALSE	FALSE	TRUE	FALSE	FALSE	TRUE	FALSE	FALSE	FALSE	breast cancer
Female	han	no	5.39	3.99	(50,60]	FALSE	FALSE	FALSE	FALSE	TRUE	FALSE	FALSE	TRUE	FALSE	FALSE	FALSE	breast cancer
Female	han	no	6.42	11.15	(50,60]	TRUE	FALSE	FALSE	FALSE	TRUE	FALSE	FALSE	TRUE	FALSE	FALSE	FALSE	breast cancer
Female	zhuang	no	3.48	9.95	(50,60]	FALSE	FALSE	TRUE	FALSE	TRUE	FALSE	FALSE	TRUE	FALSE	FALSE	FALSE	breast cancer
Female	han	no	5.25	6.38	(60,70]	FALSE	FALSE	FALSE	FALSE	TRUE	FALSE	FALSE	TRUE	FALSE	FALSE	FALSE	breast cancer
Female	zhuang	no	6.13	7.08	(40,50]	FALSE	TRUE	FALSE	FALSE	TRUE	FALSE	FALSE	TRUE	FALSE	FALSE	FALSE	breast cancer
Female	zhuang	no	6.04	3.91	(60,70]	FALSE	FALSE	FALSE	FALSE	TRUE	FALSE	FALSE	TRUE	FALSE	FALSE	FALSE	breast cancer
Female	han	no	5.39	6.26	(50,60]	FALSE	FALSE	FALSE	FALSE	TRUE	FALSE	FALSE	TRUE	FALSE	FALSE	FALSE	breast cancer
Female	zhuang	no	5.17	6.7	(70,100]	FALSE	FALSE	FALSE	FALSE	TRUE	FALSE	FALSE	TRUE	FALSE	FALSE	FALSE	breast cancer
Female	han	no	4.82	8.35	(30,40]	FALSE	FALSE	TRUE	FALSE	TRUE	FALSE	FALSE	TRUE	FALSE	FALSE	FALSE	breast cancer
Female	han	no	12.99	16.96	(60,70]	TRUE	FALSE	FALSE	FALSE	TRUE	FALSE	FALSE	TRUE	FALSE	FALSE	FALSE	breast cancer
Female	zhuang	no	4.88	6.51	(30,40]	FALSE	FALSE	FALSE	FALSE	TRUE	FALSE	FALSE	TRUE	FALSE	FALSE	FALSE	breast cancer
Female	han	no	7.09	9.61	(70,100]	TRUE	FALSE	FALSE	FALSE	TRUE	FALSE	FALSE	TRUE	FALSE	FALSE	FALSE	breast cancer
Female	zhuang	no	4.41	7.86	(60,70]	FALSE	FALSE	TRUE	FALSE	TRUE	FALSE	FALSE	TRUE	FALSE	FALSE	FALSE	breast cancer
Female	han	no	6.74	5.31	(40,50]	FALSE	TRUE	FALSE	FALSE	TRUE	FALSE	FALSE	TRUE	FALSE	FALSE	FALSE	breast cancer
Female	zhuang	no	4.49	6.06	(30,40]	FALSE	FALSE	FALSE	FALSE	TRUE	FALSE	FALSE	TRUE	FALSE	FALSE	FALSE	breast cancer
Female	other ethnic	no	6.35	9.62	(60,70]	FALSE	TRUE	TRUE	FALSE	TRUE	FALSE	FALSE	TRUE	FALSE	FALSE	FALSE	breast cancer
Female	zhuang	no	6.08	4.95	(50,60]	FALSE	FALSE	FALSE	FALSE	TRUE	FALSE	FALSE	TRUE	FALSE	FALSE	FALSE	breast cancer
Female	han	no	5.62	4.34	(40,50]	FALSE	FALSE	FALSE	FALSE	TRUE	FALSE	FALSE	TRUE	FALSE	FALSE	FALSE	breast cancer
Female	zhuang	no	5.71	10.69	(50,60]	FALSE	FALSE	TRUE	FALSE	TRUE	FALSE	FALSE	TRUE	FALSE	FALSE	FALSE	breast cancer
Female	han	no	5.7	7.74	(50,60]	FALSE	FALSE	FALSE	FALSE	TRUE	FALSE	FALSE	TRUE	FALSE	FALSE	FALSE	breast cancer
Female	han	no	6.29	7.36	(30,40]	FALSE	TRUE	FALSE	FALSE	TRUE	FALSE	FALSE	TRUE	FALSE	FALSE	FALSE	breast cancer
Female	han	no	5.1	7.62	(40,50]	FALSE	FALSE	FALSE	FALSE	TRUE	FALSE	FALSE	TRUE	FALSE	FALSE	FALSE	breast cancer
Female	zhuang	no	4.51	6.13	(30,40]	FALSE	FALSE	FALSE	FALSE	TRUE	FALSE	FALSE	TRUE	FALSE	FALSE	FALSE	breast cancer
Female	han	no	4.58	5.56	(40,50]	FALSE	FALSE	FALSE	FALSE	TRUE	FALSE	FALSE	TRUE	FALSE	FALSE	FALSE	breast cancer
Female	han	no	5.84	7.33	(40,50]	FALSE	FALSE	FALSE	FALSE	TRUE	FALSE	FALSE	TRUE	FALSE	FALSE	FALSE	breast cancer
Female	zhuang	no	4.33	4.69	(40,50]	FALSE	FALSE	FALSE	FALSE	TRUE	FALSE	FALSE	TRUE	FALSE	FALSE	FALSE	breast cancer
Female	han	no	4.78	5.81	(30,40]	FALSE	FALSE	FALSE	FALSE	TRUE	FALSE	FALSE	TRUE	FALSE	FALSE	FALSE	breast cancer
Female	han	no	5.93	8.5	(40,50]	FALSE	FALSE	TRUE	FALSE	TRUE	FALSE	FALSE	TRUE	FALSE	FALSE	FALSE	breast cancer
Female	zhuang	no	5.06	6.39	(50,60]	FALSE	FALSE	FALSE	FALSE	TRUE	FALSE	FALSE	TRUE	FALSE	FALSE	FALSE	breast cancer
Female	han	no	5.85	8.69	(50,60]	FALSE	FALSE	TRUE	FALSE	TRUE	FALSE	FALSE	TRUE	FALSE	FALSE	FALSE	breast cancer
Female	han	no	5	4.94	(40,50]	FALSE	FALSE	FALSE	FALSE	TRUE	FALSE	FALSE	TRUE	FALSE	FALSE	FALSE	breast cancer
Female	han	no	4.62	7.34	(50,60]	FALSE	FALSE	FALSE	FALSE	TRUE	FALSE	FALSE	TRUE	FALSE	FALSE	FALSE	breast cancer
Female	han	no	5.18	5.61	(40,50]	FALSE	FALSE	FALSE	FALSE	TRUE	FALSE	FALSE	TRUE	FALSE	FALSE	FALSE	breast cancer
Female	han	no	4.89	5.42	(0,30]	FALSE	FALSE	FALSE	FALSE	TRUE	FALSE	FALSE	TRUE	FALSE	FALSE	FALSE	breast cancer
Female	zhuang	yes	4.21	12.67	(40,50]	TRUE	FALSE	FALSE	FALSE	TRUE	FALSE	FALSE	TRUE	FALSE	FALSE	FALSE	breast cancer
Female	han	no	7.33	11.78	(40,50]	TRUE	FALSE	FALSE	FALSE	TRUE	FALSE	FALSE	TRUE	FALSE	FALSE	FALSE	breast cancer
Female	zhuang	no	4.11	6.11	(50,60]	FALSE	FALSE	FALSE	FALSE	TRUE	FALSE	FALSE	TRUE	FALSE	FALSE	FALSE	breast cancer
Female	zhuang	no	5.62	5.22	(50,60]	FALSE	FALSE	FALSE	FALSE	TRUE	FALSE	FALSE	TRUE	FALSE	FALSE	FALSE	breast cancer
Female	zhuang	no	4.93	7.3	(50,60]	FALSE	FALSE	FALSE	FALSE	TRUE	FALSE	FALSE	TRUE	FALSE	FALSE	FALSE	breast cancer
Female	han	no	4.22	4.72	(50,60]	FALSE	FALSE	FALSE	FALSE	TRUE	FALSE	FALSE	TRUE	FALSE	FALSE	FALSE	breast cancer
Female	zhuang	no	6.31	7.2	(30,40]	FALSE	TRUE	FALSE	FALSE	TRUE	FALSE	FALSE	TRUE	FALSE	FALSE	FALSE	breast cancer
Female	han	no	4.58	6.43	(30,40]	FALSE	FALSE	FALSE	FALSE	TRUE	FALSE	FALSE	TRUE	FALSE	FALSE	FALSE	breast cancer
Female	zhuang	no	5.47	5.77	(50,60]	FALSE	FALSE	FALSE	FALSE	TRUE	FALSE	FALSE	TRUE	FALSE	FALSE	FALSE	breast cancer
Female	zhuang	no	4.16	3.97	(40,50]	FALSE	FALSE	FALSE	FALSE	TRUE	FALSE	FALSE	TRUE	FALSE	FALSE	FALSE	breast cancer
Female	han	no	5.07	7.75	(40,50]	FALSE	FALSE	FALSE	FALSE	TRUE	FALSE	FALSE	TRUE	FALSE	FALSE	FALSE	breast cancer
Female	zhuang	no	4.64	7.64	(30,40]	FALSE	FALSE	FALSE	FALSE	TRUE	FALSE	FALSE	TRUE	FALSE	FALSE	FALSE	breast cancer
Female	other ethnic	no	5.37	4.21	(40,50]	FALSE	FALSE	FALSE	FALSE	TRUE	FALSE	FALSE	TRUE	FALSE	FALSE	FALSE	breast cancer
Female	han	no	5.71	4.04	(30,40]	FALSE	FALSE	FALSE	FALSE	TRUE	FALSE	FALSE	TRUE	FALSE	FALSE	FALSE	breast cancer
Female	han	no	4.22	4.73	(50,60]	FALSE	FALSE	FALSE	FALSE	TRUE	FALSE	FALSE	TRUE	FALSE	FALSE	FALSE	breast cancer
Female	han	no	4.1	4.28	(30,40]	FALSE	FALSE	FALSE	FALSE	TRUE	FALSE	FALSE	TRUE	FALSE	FALSE	FALSE	breast cancer
Female	han	no	5.37	7.89	(40,50]	FALSE	FALSE	TRUE	FALSE	TRUE	FALSE	FALSE	TRUE	FALSE	FALSE	FALSE	breast cancer
Female	other ethnic	no	4.97	6.12	(50,60]	FALSE	FALSE	FALSE	FALSE	TRUE	FALSE	FALSE	TRUE	FALSE	FALSE	FALSE	breast cancer
Female	han	no	4.62	7.3	(30,40]	FALSE	FALSE	FALSE	FALSE	TRUE	FALSE	FALSE	TRUE	FALSE	FALSE	FALSE	breast cancer
Female	zhuang	no	5.04	6.87	(50,60]	FALSE	FALSE	FALSE	FALSE	TRUE	FALSE	FALSE	TRUE	FALSE	FALSE	FALSE	breast cancer
Female	han	no	5.98	8.64	(50,60]	FALSE	FALSE	TRUE	FALSE	TRUE	FALSE	FALSE	TRUE	FALSE	FALSE	FALSE	breast cancer
Female	han	no	4.52	4.75	(50,60]	FALSE	FALSE	FALSE	FALSE	TRUE	FALSE	FALSE	TRUE	FALSE	FALSE	FALSE	breast cancer
Female	han	no	4.97	7.14	(50,60]	FALSE	FALSE	FALSE	FALSE	TRUE	FALSE	FALSE	TRUE	FALSE	FALSE	FALSE	breast cancer
Female	han	no	5.18	6.04	(30,40]	FALSE	FALSE	FALSE	FALSE	TRUE	FALSE	FALSE	TRUE	FALSE	FALSE	FALSE	breast cancer
Female	han	no	5.63	5.54	(40,50]	FALSE	FALSE	FALSE	FALSE	TRUE	FALSE	FALSE	TRUE	FALSE	FALSE	FALSE	breast cancer
Female	han	no	7.19	6.68	(50,60]	TRUE	FALSE	FALSE	FALSE	TRUE	FALSE	FALSE	TRUE	FALSE	FALSE	FALSE	breast cancer
Female	zhuang	no	3.71	5.28	(30,40]	FALSE	FALSE	FALSE	FALSE	TRUE	FALSE	FALSE	TRUE	FALSE	FALSE	FALSE	breast cancer
Female	han	no	4.56	4.35	(50,60]	FALSE	FALSE	FALSE	FALSE	TRUE	FALSE	FALSE	TRUE	FALSE	FALSE	FALSE	breast cancer
Female	han	no	5.1	5.89	(30,40]	FALSE	FALSE	FALSE	FALSE	TRUE	FALSE	FALSE	TRUE	FALSE	FALSE	FALSE	breast cancer
Female	han	no	4.37	5.55	(30,40]	FALSE	FALSE	FALSE	FALSE	TRUE	FALSE	FALSE	TRUE	FALSE	FALSE	FALSE	breast cancer
Female	han	no	3.55	4.67	(40,50]	FALSE	FALSE	FALSE	FALSE	TRUE	FALSE	FALSE	TRUE	FALSE	FALSE	FALSE	breast cancer
Female	han	no	4.7	9.2	(70,100]	FALSE	FALSE	TRUE	FALSE	TRUE	FALSE	FALSE	TRUE	FALSE	FALSE	FALSE	breast cancer
Female	han	no	4.15	5.5	(40,50]	FALSE	FALSE	FALSE	FALSE	TRUE	FALSE	FALSE	TRUE	FALSE	FALSE	FALSE	breast cancer
Female	zhuang	no	4.24	5.6	(30,40]	FALSE	FALSE	FALSE	FALSE	TRUE	FALSE	FALSE	TRUE	FALSE	FALSE	FALSE	breast cancer
Female	han	no	4.75	4.31	(40,50]	FALSE	FALSE	FALSE	FALSE	TRUE	FALSE	FALSE	TRUE	FALSE	FALSE	FALSE	breast cancer
Female	han	no	4.73	5.67	(60,70]	FALSE	FALSE	FALSE	FALSE	TRUE	FALSE	FALSE	TRUE	FALSE	FALSE	FALSE	breast cancer
Female	zhuang	no	5.61	11.05	(40,50]	FALSE	FALSE	TRUE	FALSE	TRUE	FALSE	FALSE	TRUE	FALSE	FALSE	FALSE	breast cancer
Female	zhuang	no	4.43	7.27	(40,50]	FALSE	FALSE	FALSE	FALSE	TRUE	FALSE	FALSE	TRUE	FALSE	FALSE	FALSE	breast cancer
Female	han	no	4.72	4.68	(0,30]	FALSE	FALSE	FALSE	FALSE	TRUE	FALSE	FALSE	TRUE	FALSE	FALSE	FALSE	breast cancer
Female	han	no	5.13	4.41	(30,40]	FALSE	FALSE	FALSE	FALSE	TRUE	FALSE	FALSE	TRUE	FALSE	FALSE	FALSE	breast cancer
Female	han	no	4.27	9.55	(40,50]	FALSE	FALSE	TRUE	FALSE	TRUE	FALSE	FALSE	TRUE	FALSE	FALSE	FALSE	breast cancer
Female	zhuang	no	4.09	4.36	(30,40]	FALSE	FALSE	FALSE	FALSE	TRUE	FALSE	FALSE	TRUE	FALSE	FALSE	FALSE	breast cancer
Female	han	no	5.69	5.12	(60,70]	FALSE	FALSE	FALSE	FALSE	TRUE	FALSE	FALSE	TRUE	FALSE	FALSE	FALSE	breast cancer
Female	zhuang	no	9.66	8.65	(50,60]	TRUE	FALSE	FALSE	FALSE	TRUE	FALSE	FALSE	TRUE	FALSE	FALSE	FALSE	breast cancer
Female	han	no	4.66	6.31	(70,100]	FALSE	FALSE	FALSE	FALSE	TRUE	FALSE	FALSE	TRUE	FALSE	FALSE	FALSE	breast cancer
Female	han	no	4.16	6.65	(50,60]	FALSE	FALSE	FALSE	FALSE	TRUE	FALSE	FALSE	TRUE	FALSE	FALSE	FALSE	breast cancer
Female	han	no	5.89	10.31	(60,70]	FALSE	FALSE	TRUE	FALSE	TRUE	FALSE	FALSE	TRUE	FALSE	FALSE	FALSE	breast cancer
Female	han	no	4.57	5.46	(50,60]	FALSE	FALSE	FALSE	FALSE	TRUE	FALSE	FALSE	TRUE	FALSE	FALSE	FALSE	breast cancer
Female	han	yes	11.36	21.88	(70,100]	TRUE	FALSE	FALSE	FALSE	TRUE	FALSE	FALSE	TRUE	FALSE	FALSE	FALSE	breast cancer
Female	han	no	5.89	4.12	(50,60]	FALSE	FALSE	FALSE	FALSE	TRUE	FALSE	FALSE	TRUE	FALSE	FALSE	FALSE	breast cancer
Female	zhuang	no	4.71	8.84	(40,50]	FALSE	FALSE	TRUE	FALSE	TRUE	FALSE	FALSE	TRUE	FALSE	FALSE	FALSE	breast cancer
Female	zhuang	no	4.92	4.96	(50,60]	FALSE	FALSE	FALSE	FALSE	TRUE	FALSE	FALSE	TRUE	FALSE	FALSE	FALSE	breast cancer
Female	han	no	4.85	6.84	(40,50]	FALSE	FALSE	FALSE	FALSE	TRUE	FALSE	FALSE	TRUE	FALSE	FALSE	FALSE	breast cancer
Female	han	no	5.48	16.01	(50,60]	TRUE	FALSE	FALSE	FALSE	TRUE	FALSE	FALSE	TRUE	FALSE	FALSE	FALSE	breast cancer
Female	han	no	8.14	15.66	(40,50]	TRUE	FALSE	FALSE	FALSE	TRUE	FALSE	FALSE	TRUE	FALSE	FALSE	FALSE	breast cancer
Female	other ethnic	no	4.78	6.38	(40,50]	FALSE	FALSE	FALSE	FALSE	TRUE	FALSE	FALSE	TRUE	FALSE	FALSE	FALSE	breast cancer
Female	han	no	5.7	4.92	(40,50]	FALSE	FALSE	FALSE	FALSE	TRUE	FALSE	FALSE	TRUE	FALSE	FALSE	FALSE	breast cancer
Female	zhuang	no	4.62	5.4	(40,50]	FALSE	FALSE	FALSE	FALSE	TRUE	FALSE	FALSE	TRUE	FALSE	FALSE	FALSE	breast cancer
Female	han	no	4.69	6.01	(50,60]	FALSE	FALSE	FALSE	FALSE	TRUE	FALSE	FALSE	TRUE	FALSE	FALSE	FALSE	breast cancer
Female	han	no	4.28	3.9	(0,30]	FALSE	FALSE	FALSE	FALSE	TRUE	FALSE	FALSE	TRUE	FALSE	FALSE	FALSE	breast cancer
Female	zhuang	no	4.69	7.97	(50,60]	FALSE	FALSE	TRUE	FALSE	TRUE	FALSE	FALSE	TRUE	FALSE	FALSE	FALSE	breast cancer
Female	han	no	5.11	6.37	(40,50]	FALSE	FALSE	FALSE	FALSE	TRUE	FALSE	FALSE	TRUE	FALSE	FALSE	FALSE	breast cancer
Female	han	no	4.86	4.7	(30,40]	FALSE	FALSE	FALSE	FALSE	TRUE	FALSE	FALSE	TRUE	FALSE	FALSE	FALSE	breast cancer
Female	zhuang	no	4.28	6.77	(40,50]	FALSE	FALSE	FALSE	FALSE	TRUE	FALSE	FALSE	TRUE	FALSE	FALSE	FALSE	breast cancer
Female	han	no	4.73	4.61	(40,50]	FALSE	FALSE	FALSE	FALSE	TRUE	FALSE	FALSE	TRUE	FALSE	FALSE	FALSE	breast cancer
Female	zhuang	no	4.23	7.99	(40,50]	FALSE	FALSE	TRUE	FALSE	TRUE	FALSE	FALSE	TRUE	FALSE	FALSE	FALSE	breast cancer
Female	han	no	4.83	6.68	(30,40]	FALSE	FALSE	FALSE	FALSE	TRUE	FALSE	FALSE	TRUE	FALSE	FALSE	FALSE	breast cancer
Female	zhuang	no	4.31	5.14	(30,40]	FALSE	FALSE	FALSE	FALSE	TRUE	FALSE	FALSE	TRUE	FALSE	FALSE	FALSE	breast cancer
Female	zhuang	no	3.96	6.74	(30,40]	FALSE	FALSE	FALSE	FALSE	TRUE	FALSE	FALSE	TRUE	FALSE	FALSE	FALSE	breast cancer
Female	zhuang	no	6.29	8.3	(50,60]	FALSE	TRUE	TRUE	FALSE	TRUE	FALSE	FALSE	TRUE	FALSE	FALSE	FALSE	breast cancer
Female	han	no	4.52	5.65	(30,40]	FALSE	FALSE	FALSE	FALSE	TRUE	FALSE	FALSE	TRUE	FALSE	FALSE	FALSE	breast cancer
Female	han	no	5.53	5.86	(30,40]	FALSE	FALSE	FALSE	FALSE	TRUE	FALSE	FALSE	TRUE	FALSE	FALSE	FALSE	breast cancer
Female	zhuang	no	5.35	5.29	(40,50]	FALSE	FALSE	FALSE	FALSE	TRUE	FALSE	FALSE	TRUE	FALSE	FALSE	FALSE	breast cancer
Female	han	no	7.18	14.7	(60,70]	TRUE	FALSE	FALSE	FALSE	TRUE	FALSE	FALSE	TRUE	FALSE	FALSE	FALSE	breast cancer
Female	han	no	4.99	6.09	(30,40]	FALSE	FALSE	FALSE	FALSE	TRUE	FALSE	FALSE	TRUE	FALSE	FALSE	FALSE	breast cancer
Female	han	no	5.02	5.66	(50,60]	FALSE	FALSE	FALSE	FALSE	TRUE	FALSE	FALSE	TRUE	FALSE	FALSE	FALSE	breast cancer
Female	han	no	4.43	5.23	(30,40]	FALSE	FALSE	FALSE	FALSE	TRUE	FALSE	FALSE	TRUE	FALSE	FALSE	FALSE	breast cancer
Female	han	no	4.89	7.65	(40,50]	FALSE	FALSE	FALSE	FALSE	TRUE	FALSE	FALSE	TRUE	FALSE	FALSE	FALSE	breast cancer
Female	han	no	4.63	7.56	(40,50]	FALSE	FALSE	FALSE	FALSE	TRUE	FALSE	FALSE	TRUE	FALSE	FALSE	FALSE	breast cancer
Male	han	no	5.28	5.84	(40,50]	FALSE	FALSE	FALSE	FALSE	FALSE	TRUE	FALSE	TRUE	FALSE	FALSE	FALSE	nasopharynx cancer
Female	han	no	6.65	4.75	(40,50]	FALSE	TRUE	FALSE	FALSE	FALSE	TRUE	FALSE	TRUE	FALSE	FALSE	FALSE	nasopharynx cancer
Male	zhuang	no	4.12	8.5	(50,60]	FALSE	FALSE	TRUE	FALSE	FALSE	TRUE	FALSE	TRUE	FALSE	FALSE	FALSE	nasopharynx cancer
Female	han	no	5.2	6.14	(40,50]	FALSE	FALSE	FALSE	FALSE	FALSE	TRUE	FALSE	TRUE	FALSE	FALSE	FALSE	nasopharynx cancer
Female	han	no	5.53	4.8	(40,50]	FALSE	FALSE	FALSE	FALSE	FALSE	TRUE	FALSE	TRUE	FALSE	FALSE	FALSE	nasopharynx cancer
Male	han	no	4.54	4.2	(50,60]	FALSE	FALSE	FALSE	FALSE	FALSE	TRUE	FALSE	TRUE	FALSE	FALSE	FALSE	nasopharynx cancer
Female	zhuang	no	4.24	3.95	(30,40]	FALSE	FALSE	FALSE	FALSE	FALSE	TRUE	FALSE	TRUE	FALSE	FALSE	FALSE	nasopharynx cancer
Male	han	no	5.49	6.03	(30,40]	FALSE	FALSE	FALSE	FALSE	FALSE	TRUE	FALSE	TRUE	FALSE	FALSE	FALSE	nasopharynx cancer
Female	zhuang	no	5.85	3.93	(40,50]	FALSE	FALSE	FALSE	FALSE	FALSE	TRUE	FALSE	TRUE	FALSE	FALSE	FALSE	nasopharynx cancer
Male	han	no	4.9	4.44	(30,40]	FALSE	FALSE	FALSE	FALSE	FALSE	TRUE	FALSE	TRUE	FALSE	FALSE	FALSE	nasopharynx cancer
Male	han	no	4.81	6.91	(70,100]	FALSE	FALSE	FALSE	FALSE	FALSE	TRUE	FALSE	TRUE	FALSE	FALSE	FALSE	nasopharynx cancer
Male	zhuang	no	5.11	4.79	(40,50]	FALSE	FALSE	FALSE	FALSE	FALSE	TRUE	FALSE	TRUE	FALSE	FALSE	FALSE	nasopharynx cancer
Female	han	no	4.86	5.3	(50,60]	FALSE	FALSE	FALSE	FALSE	FALSE	TRUE	FALSE	TRUE	FALSE	FALSE	FALSE	nasopharynx cancer
Female	han	no	4.95	4.55	(30,40]	FALSE	FALSE	FALSE	FALSE	FALSE	TRUE	FALSE	TRUE	FALSE	FALSE	FALSE	nasopharynx cancer
Female	han	no	5.23	4	(30,40]	FALSE	FALSE	FALSE	FALSE	FALSE	TRUE	FALSE	TRUE	FALSE	FALSE	FALSE	nasopharynx cancer
Male	zhuang	no	5.51	4.1	(0,30]	FALSE	FALSE	FALSE	FALSE	FALSE	TRUE	FALSE	TRUE	FALSE	FALSE	FALSE	nasopharynx cancer
Female	han	no	5.57	4	(60,70]	FALSE	FALSE	FALSE	FALSE	FALSE	TRUE	FALSE	TRUE	FALSE	FALSE	FALSE	nasopharynx cancer
Male	han	no	5.38	5.6	(30,40]	FALSE	FALSE	FALSE	FALSE	FALSE	TRUE	FALSE	TRUE	FALSE	FALSE	FALSE	nasopharynx cancer
Female	han	no	4.77	5.47	(50,60]	FALSE	FALSE	FALSE	FALSE	FALSE	TRUE	FALSE	TRUE	FALSE	FALSE	FALSE	nasopharynx cancer
Male	han	no	4.86	6.74	(40,50]	FALSE	FALSE	FALSE	FALSE	FALSE	TRUE	FALSE	TRUE	FALSE	FALSE	FALSE	nasopharynx cancer
Male	han	no	5.09	6.41	(40,50]	FALSE	FALSE	FALSE	FALSE	FALSE	TRUE	FALSE	TRUE	FALSE	FALSE	FALSE	nasopharynx cancer
Male	han	no	5.32	4.63	(50,60]	FALSE	FALSE	FALSE	FALSE	FALSE	TRUE	FALSE	TRUE	FALSE	FALSE	FALSE	nasopharynx cancer
Female	han	no	5.38	4.85	(30,40]	FALSE	FALSE	FALSE	FALSE	FALSE	TRUE	FALSE	TRUE	FALSE	FALSE	FALSE	nasopharynx cancer
Male	han	no	6.24	6.33	(50,60]	FALSE	TRUE	FALSE	FALSE	FALSE	TRUE	FALSE	TRUE	FALSE	FALSE	FALSE	nasopharynx cancer
Male	han	no	5.35	5.07	(40,50]	FALSE	FALSE	FALSE	FALSE	FALSE	TRUE	FALSE	TRUE	FALSE	FALSE	FALSE	nasopharynx cancer
Female	han	no	4.47	4.73	(0,30]	FALSE	FALSE	FALSE	FALSE	FALSE	TRUE	FALSE	TRUE	FALSE	FALSE	FALSE	nasopharynx cancer
Male	han	no	4.47	9.02	(40,50]	FALSE	FALSE	TRUE	FALSE	FALSE	TRUE	FALSE	TRUE	FALSE	FALSE	FALSE	nasopharynx cancer
Male	han	no	6.7	5.75	(40,50]	FALSE	TRUE	FALSE	FALSE	FALSE	TRUE	FALSE	TRUE	FALSE	FALSE	FALSE	nasopharynx cancer
Female	han	no	5.42	8.49	(40,50]	FALSE	FALSE	TRUE	FALSE	FALSE	TRUE	FALSE	TRUE	FALSE	FALSE	FALSE	nasopharynx cancer
Male	han	no	5.03	8.51	(40,50]	FALSE	FALSE	TRUE	FALSE	FALSE	TRUE	FALSE	TRUE	FALSE	FALSE	FALSE	nasopharynx cancer
Male	zhuang	no	5.46	7.53	(50,60]	FALSE	FALSE	FALSE	FALSE	FALSE	TRUE	FALSE	TRUE	FALSE	FALSE	FALSE	nasopharynx cancer
Male	han	no	8.09	7.78	(40,50]	TRUE	FALSE	FALSE	FALSE	FALSE	TRUE	FALSE	TRUE	FALSE	FALSE	FALSE	nasopharynx cancer
Male	han	no	4.89	4.18	(50,60]	FALSE	FALSE	FALSE	FALSE	FALSE	TRUE	FALSE	TRUE	FALSE	FALSE	FALSE	nasopharynx cancer
Female	han	no	5.18	5.19	(30,40]	FALSE	FALSE	FALSE	FALSE	FALSE	TRUE	FALSE	TRUE	FALSE	FALSE	FALSE	nasopharynx cancer
Male	han	no	5.83	4.25	(30,40]	FALSE	FALSE	FALSE	FALSE	FALSE	TRUE	FALSE	TRUE	FALSE	FALSE	FALSE	nasopharynx cancer
Female	zhuang	no	5.58	5.1	(60,70]	FALSE	FALSE	FALSE	FALSE	FALSE	TRUE	FALSE	TRUE	FALSE	FALSE	FALSE	nasopharynx cancer
Male	han	no	5.25	4.6	(30,40]	FALSE	FALSE	FALSE	FALSE	FALSE	TRUE	FALSE	TRUE	FALSE	FALSE	FALSE	nasopharynx cancer
Male	zhuang	no	5.25	4.26	(50,60]	FALSE	FALSE	FALSE	FALSE	FALSE	TRUE	FALSE	TRUE	FALSE	FALSE	FALSE	nasopharynx cancer
Female	han	no	4.83	4.2	(50,60]	FALSE	FALSE	FALSE	FALSE	FALSE	TRUE	FALSE	TRUE	FALSE	FALSE	FALSE	nasopharynx cancer
Male	zhuang	no	4.81	7.81	(60,70]	FALSE	FALSE	TRUE	FALSE	FALSE	TRUE	FALSE	TRUE	FALSE	FALSE	FALSE	nasopharynx cancer
Male	han	no	4.83	6.64	(40,50]	FALSE	FALSE	FALSE	FALSE	FALSE	TRUE	FALSE	TRUE	FALSE	FALSE	FALSE	nasopharynx cancer
Male	zhuang	no	4.69	3.9	(0,30]	FALSE	FALSE	FALSE	FALSE	FALSE	TRUE	FALSE	TRUE	FALSE	FALSE	FALSE	nasopharynx cancer
Male	zhuang	no	5.66	6.14	(40,50]	FALSE	FALSE	FALSE	FALSE	FALSE	TRUE	FALSE	TRUE	FALSE	FALSE	FALSE	nasopharynx cancer
Female	han	no	6.08	5.12	(30,40]	FALSE	FALSE	FALSE	FALSE	FALSE	TRUE	FALSE	TRUE	FALSE	FALSE	FALSE	nasopharynx cancer
Male	zhuang	no	4.69	5.04	(40,50]	FALSE	FALSE	FALSE	FALSE	FALSE	TRUE	FALSE	TRUE	FALSE	FALSE	FALSE	nasopharynx cancer
Female	han	no	5.26	4.25	(40,50]	FALSE	FALSE	FALSE	FALSE	FALSE	TRUE	FALSE	TRUE	FALSE	FALSE	FALSE	nasopharynx cancer
Male	han	no	3.98	5.03	(0,30]	FALSE	FALSE	FALSE	FALSE	FALSE	TRUE	FALSE	TRUE	FALSE	FALSE	FALSE	nasopharynx cancer
Male	han	no	4.7	5.8	(40,50]	FALSE	FALSE	FALSE	FALSE	FALSE	TRUE	FALSE	TRUE	FALSE	FALSE	FALSE	nasopharynx cancer
Female	han	no	4.55	5.45	(60,70]	FALSE	FALSE	FALSE	FALSE	FALSE	TRUE	FALSE	TRUE	FALSE	FALSE	FALSE	nasopharynx cancer
Female	han	no	5.2	5.06	(40,50]	FALSE	FALSE	FALSE	FALSE	FALSE	TRUE	FALSE	TRUE	FALSE	FALSE	FALSE	nasopharynx cancer
Male	zhuang	no	4.31	6.44	(60,70]	FALSE	FALSE	FALSE	FALSE	FALSE	TRUE	FALSE	TRUE	FALSE	FALSE	FALSE	nasopharynx cancer
Male	han	no	5.71	12.29	(50,60]	TRUE	FALSE	FALSE	FALSE	FALSE	TRUE	FALSE	TRUE	FALSE	FALSE	FALSE	nasopharynx cancer
Male	zhuang	no	5.49	5.17	(60,70]	FALSE	FALSE	FALSE	FALSE	FALSE	TRUE	FALSE	TRUE	FALSE	FALSE	FALSE	nasopharynx cancer
Male	han	no	2.45	4.44	(70,100]	FALSE	FALSE	FALSE	FALSE	FALSE	TRUE	FALSE	TRUE	FALSE	FALSE	FALSE	nasopharynx cancer
Female	han	no	4.72	4.89	(30,40]	FALSE	FALSE	FALSE	FALSE	FALSE	TRUE	FALSE	TRUE	FALSE	FALSE	FALSE	nasopharynx cancer
Female	han	no	6.58	3.9	(40,50]	FALSE	TRUE	FALSE	FALSE	FALSE	TRUE	FALSE	TRUE	FALSE	FALSE	FALSE	nasopharynx cancer
Female	han	no	5.42	4.08	(40,50]	FALSE	FALSE	FALSE	FALSE	FALSE	TRUE	FALSE	TRUE	FALSE	FALSE	FALSE	nasopharynx cancer
Male	han	no	7.26	8.06	(60,70]	TRUE	FALSE	FALSE	FALSE	FALSE	TRUE	FALSE	TRUE	FALSE	FALSE	FALSE	nasopharynx cancer
Female	zhuang	no	5.55	6.05	(60,70]	FALSE	FALSE	FALSE	FALSE	FALSE	TRUE	FALSE	TRUE	FALSE	FALSE	FALSE	nasopharynx cancer
Male	zhuang	no	4.34	4.06	(30,40]	FALSE	FALSE	FALSE	FALSE	FALSE	TRUE	FALSE	TRUE	FALSE	FALSE	FALSE	nasopharynx cancer
Female	zhuang	no	5.3	3.91	(40,50]	FALSE	FALSE	FALSE	FALSE	FALSE	TRUE	FALSE	TRUE	FALSE	FALSE	FALSE	nasopharynx cancer
Male	zhuang	no	5.38	4.45	(30,40]	FALSE	FALSE	FALSE	FALSE	FALSE	TRUE	FALSE	TRUE	FALSE	FALSE	FALSE	nasopharynx cancer
Female	han	no	5.77	4.07	(50,60]	FALSE	FALSE	FALSE	FALSE	FALSE	TRUE	FALSE	TRUE	FALSE	FALSE	FALSE	nasopharynx cancer
Male	han	no	5.11	3.92	(40,50]	FALSE	FALSE	FALSE	FALSE	FALSE	TRUE	FALSE	TRUE	FALSE	FALSE	FALSE	nasopharynx cancer
Male	zhuang	no	5.46	5.34	(40,50]	FALSE	FALSE	FALSE	FALSE	FALSE	TRUE	FALSE	TRUE	FALSE	FALSE	FALSE	nasopharynx cancer
Male	han	no	6	8.1	(40,50]	FALSE	FALSE	TRUE	FALSE	FALSE	TRUE	FALSE	TRUE	FALSE	FALSE	FALSE	nasopharynx cancer
Male	zhuang	no	5.38	3.9	(30,40]	FALSE	FALSE	FALSE	FALSE	FALSE	TRUE	FALSE	TRUE	FALSE	FALSE	FALSE	nasopharynx cancer
Male	han	no	3.75	3.9	(30,40]	FALSE	FALSE	FALSE	FALSE	FALSE	TRUE	FALSE	TRUE	FALSE	FALSE	FALSE	nasopharynx cancer
Male	han	no	4.06	10.46	(60,70]	FALSE	FALSE	TRUE	FALSE	FALSE	TRUE	FALSE	TRUE	FALSE	FALSE	FALSE	nasopharynx cancer
Male	han	no	4.69	8.19	(40,50]	FALSE	FALSE	TRUE	FALSE	FALSE	TRUE	FALSE	TRUE	FALSE	FALSE	FALSE	nasopharynx cancer
Female	han	no	7.75	10.52	(40,50]	TRUE	FALSE	FALSE	FALSE	FALSE	TRUE	FALSE	TRUE	FALSE	FALSE	FALSE	nasopharynx cancer
Female	han	no	5.87	3.95	(40,50]	FALSE	FALSE	FALSE	FALSE	FALSE	TRUE	FALSE	TRUE	FALSE	FALSE	FALSE	nasopharynx cancer
Male	zhuang	no	5.4	4.41	(50,60]	FALSE	FALSE	FALSE	FALSE	FALSE	TRUE	FALSE	TRUE	FALSE	FALSE	FALSE	nasopharynx cancer
Female	zhuang	no	5.16	4.38	(30,40]	FALSE	FALSE	FALSE	FALSE	FALSE	TRUE	FALSE	TRUE	FALSE	FALSE	FALSE	nasopharynx cancer
Male	zhuang	no	4.88	6.02	(40,50]	FALSE	FALSE	FALSE	FALSE	FALSE	TRUE	FALSE	TRUE	FALSE	FALSE	FALSE	nasopharynx cancer
Female	han	no	5.18	4.83	(30,40]	FALSE	FALSE	FALSE	FALSE	FALSE	TRUE	FALSE	TRUE	FALSE	FALSE	FALSE	nasopharynx cancer
Male	han	no	5.73	6.15	(40,50]	FALSE	FALSE	FALSE	FALSE	FALSE	TRUE	FALSE	TRUE	FALSE	FALSE	FALSE	nasopharynx cancer
Male	zhuang	no	5.18	3.9	(60,70]	FALSE	FALSE	FALSE	FALSE	FALSE	TRUE	FALSE	TRUE	FALSE	FALSE	FALSE	nasopharynx cancer
Male	han	no	5.27	4.74	(30,40]	FALSE	FALSE	FALSE	FALSE	FALSE	TRUE	FALSE	TRUE	FALSE	FALSE	FALSE	nasopharynx cancer
Male	zhuang	no	5.58	4.58	(40,50]	FALSE	FALSE	FALSE	FALSE	FALSE	TRUE	FALSE	TRUE	FALSE	FALSE	FALSE	nasopharynx cancer
Male	han	yes	7.56	9.73	(50,60]	TRUE	FALSE	FALSE	FALSE	FALSE	TRUE	FALSE	TRUE	FALSE	FALSE	FALSE	nasopharynx cancer
Female	han	no	5.56	5.33	(30,40]	FALSE	FALSE	FALSE	FALSE	FALSE	TRUE	FALSE	TRUE	FALSE	FALSE	FALSE	nasopharynx cancer
Female	han	no	5.36	6.23	(60,70]	FALSE	FALSE	FALSE	FALSE	FALSE	TRUE	FALSE	TRUE	FALSE	FALSE	FALSE	nasopharynx cancer
Female	han	no	5.24	4.2	(50,60]	FALSE	FALSE	FALSE	FALSE	FALSE	TRUE	FALSE	TRUE	FALSE	FALSE	FALSE	nasopharynx cancer
Female	han	no	4.84	4.75	(60,70]	FALSE	FALSE	FALSE	FALSE	FALSE	TRUE	FALSE	TRUE	FALSE	FALSE	FALSE	nasopharynx cancer
Female	han	no	5.05	6.59	(60,70]	FALSE	FALSE	FALSE	FALSE	FALSE	TRUE	FALSE	TRUE	FALSE	FALSE	FALSE	nasopharynx cancer
Male	han	no	4.27	4.35	(0,30]	FALSE	FALSE	FALSE	FALSE	FALSE	TRUE	FALSE	TRUE	FALSE	FALSE	FALSE	nasopharynx cancer
Male	han	no	5	4.65	(40,50]	FALSE	FALSE	FALSE	FALSE	FALSE	TRUE	FALSE	TRUE	FALSE	FALSE	FALSE	nasopharynx cancer
Male	zhuang	no	4.29	4.72	(50,60]	FALSE	FALSE	FALSE	FALSE	FALSE	TRUE	FALSE	TRUE	FALSE	FALSE	FALSE	nasopharynx cancer
Male	han	no	6.35	3.5	(40,50]	FALSE	TRUE	FALSE	FALSE	FALSE	TRUE	FALSE	TRUE	FALSE	FALSE	FALSE	nasopharynx cancer
Male	zhuang	no	4.39	3.9	(0,30]	FALSE	FALSE	FALSE	FALSE	FALSE	TRUE	FALSE	TRUE	FALSE	FALSE	FALSE	nasopharynx cancer
Female	zhuang	no	4.89	5.87	(30,40]	FALSE	FALSE	FALSE	FALSE	FALSE	TRUE	FALSE	TRUE	FALSE	FALSE	FALSE	nasopharynx cancer
Female	han	no	5.93	6.74	(40,50]	FALSE	FALSE	FALSE	FALSE	FALSE	TRUE	FALSE	TRUE	FALSE	FALSE	FALSE	nasopharynx cancer
Male	han	no	5.79	6.55	(50,60]	FALSE	FALSE	FALSE	FALSE	FALSE	TRUE	FALSE	TRUE	FALSE	FALSE	FALSE	nasopharynx cancer
Male	han	yes	5.32	8.84	(60,70]	TRUE	FALSE	FALSE	FALSE	FALSE	TRUE	FALSE	TRUE	FALSE	FALSE	FALSE	nasopharynx cancer
Male	han	no	5.21	4.48	(40,50]	FALSE	FALSE	FALSE	FALSE	FALSE	TRUE	FALSE	TRUE	FALSE	FALSE	FALSE	nasopharynx cancer
Female	han	no	4.65	4.15	(50,60]	FALSE	FALSE	FALSE	FALSE	FALSE	TRUE	FALSE	TRUE	FALSE	FALSE	FALSE	nasopharynx cancer
Male	han	no	4.1	4.2	(50,60]	FALSE	FALSE	FALSE	FALSE	FALSE	TRUE	FALSE	TRUE	FALSE	FALSE	FALSE	nasopharynx cancer
Female	zhuang	no	5.78	5.92	(40,50]	FALSE	FALSE	FALSE	FALSE	FALSE	TRUE	FALSE	TRUE	FALSE	FALSE	FALSE	nasopharynx cancer
Male	zhuang	no	6.52	7.16	(30,40]	FALSE	TRUE	FALSE	FALSE	FALSE	TRUE	FALSE	TRUE	FALSE	FALSE	FALSE	nasopharynx cancer
Male	zhuang	no	5.14	4.42	(0,30]	FALSE	FALSE	FALSE	FALSE	FALSE	TRUE	FALSE	TRUE	FALSE	FALSE	FALSE	nasopharynx cancer
Male	han	no	5.35	4.01	(0,30]	FALSE	FALSE	FALSE	FALSE	FALSE	TRUE	FALSE	TRUE	FALSE	FALSE	FALSE	nasopharynx cancer
Male	han	no	6.32	4.48	(30,40]	FALSE	TRUE	FALSE	FALSE	FALSE	TRUE	FALSE	TRUE	FALSE	FALSE	FALSE	nasopharynx cancer
Male	han	no	5.41	6.23	(0,30]	FALSE	FALSE	FALSE	FALSE	FALSE	TRUE	FALSE	TRUE	FALSE	FALSE	FALSE	nasopharynx cancer
Male	han	no	5.87	5.65	(50,60]	FALSE	FALSE	FALSE	FALSE	FALSE	TRUE	FALSE	TRUE	FALSE	FALSE	FALSE	nasopharynx cancer
Female	zhuang	no	5.42	5.74	(40,50]	FALSE	FALSE	FALSE	FALSE	FALSE	TRUE	FALSE	TRUE	FALSE	FALSE	FALSE	nasopharynx cancer
Male	han	no	5.51	5.28	(50,60]	FALSE	FALSE	FALSE	FALSE	FALSE	TRUE	FALSE	TRUE	FALSE	FALSE	FALSE	nasopharynx cancer
Female	other ethnic	no	5.18	6.53	(40,50]	FALSE	FALSE	FALSE	FALSE	FALSE	TRUE	FALSE	TRUE	FALSE	FALSE	FALSE	nasopharynx cancer
Female	han	no	5.61	4.33	(40,50]	FALSE	FALSE	FALSE	FALSE	FALSE	TRUE	FALSE	TRUE	FALSE	FALSE	FALSE	nasopharynx cancer
Female	zhuang	no	5.66	5.51	(40,50]	FALSE	FALSE	FALSE	FALSE	FALSE	TRUE	FALSE	TRUE	FALSE	FALSE	FALSE	nasopharynx cancer
Female	han	no	5.87	5.48	(30,40]	FALSE	FALSE	FALSE	FALSE	FALSE	TRUE	FALSE	TRUE	FALSE	FALSE	FALSE	nasopharynx cancer
Female	han	no	5.14	6.07	(40,50]	FALSE	FALSE	FALSE	FALSE	FALSE	TRUE	FALSE	TRUE	FALSE	FALSE	FALSE	nasopharynx cancer
Male	zhuang	no	5.02	5.4	(40,50]	FALSE	FALSE	FALSE	FALSE	FALSE	TRUE	FALSE	TRUE	FALSE	FALSE	FALSE	nasopharynx cancer
Male	han	no	3.16	4	(30,40]	FALSE	FALSE	FALSE	FALSE	FALSE	TRUE	FALSE	TRUE	FALSE	FALSE	FALSE	nasopharynx cancer
Male	han	no	5.17	11.83	(30,40]	TRUE	FALSE	FALSE	FALSE	FALSE	TRUE	FALSE	TRUE	FALSE	FALSE	FALSE	nasopharynx cancer
Male	han	no	5.79	9.95	(50,60]	FALSE	FALSE	TRUE	FALSE	FALSE	TRUE	FALSE	TRUE	FALSE	FALSE	FALSE	nasopharynx cancer
Male	han	no	5.97	5.29	(30,40]	FALSE	FALSE	FALSE	FALSE	FALSE	TRUE	FALSE	TRUE	FALSE	FALSE	FALSE	nasopharynx cancer
Female	han	no	5.31	4.56	(30,40]	FALSE	FALSE	FALSE	FALSE	FALSE	TRUE	FALSE	TRUE	FALSE	FALSE	FALSE	nasopharynx cancer
Male	zhuang	no	4.36	3.9	(50,60]	FALSE	FALSE	FALSE	FALSE	FALSE	TRUE	FALSE	TRUE	FALSE	FALSE	FALSE	nasopharynx cancer
Male	zhuang	no	4.87	4.78	(40,50]	FALSE	FALSE	FALSE	FALSE	FALSE	TRUE	FALSE	TRUE	FALSE	FALSE	FALSE	nasopharynx cancer
Male	han	no	5.82	4.85	(70,100]	FALSE	FALSE	FALSE	FALSE	FALSE	TRUE	FALSE	TRUE	FALSE	FALSE	FALSE	nasopharynx cancer
Male	zhuang	no	5.54	4.08	(40,50]	FALSE	FALSE	FALSE	FALSE	FALSE	TRUE	FALSE	TRUE	FALSE	FALSE	FALSE	nasopharynx cancer
Male	han	no	3.4	5.17	(40,50]	FALSE	FALSE	FALSE	FALSE	FALSE	TRUE	FALSE	TRUE	FALSE	FALSE	FALSE	nasopharynx cancer
Male	zhuang	no	5.41	4.35	(0,30]	FALSE	FALSE	FALSE	FALSE	FALSE	TRUE	FALSE	TRUE	FALSE	FALSE	FALSE	nasopharynx cancer
Female	zhuang	no	5.74	6.45	(50,60]	FALSE	FALSE	FALSE	FALSE	FALSE	TRUE	FALSE	TRUE	FALSE	FALSE	FALSE	nasopharynx cancer
Male	han	no	5.1	5.04	(0,30]	FALSE	FALSE	FALSE	FALSE	FALSE	TRUE	FALSE	TRUE	FALSE	FALSE	FALSE	nasopharynx cancer
Male	han	no	4.48	5.83	(30,40]	FALSE	FALSE	FALSE	FALSE	FALSE	TRUE	FALSE	TRUE	FALSE	FALSE	FALSE	nasopharynx cancer
Female	han	no	4.52	5.22	(30,40]	FALSE	FALSE	FALSE	FALSE	FALSE	TRUE	FALSE	TRUE	FALSE	FALSE	FALSE	nasopharynx cancer
Female	han	no	3.58	6.43	(60,70]	FALSE	FALSE	FALSE	FALSE	FALSE	TRUE	FALSE	TRUE	FALSE	FALSE	FALSE	nasopharynx cancer
Male	other ethnic	no	4.31	5.93	(50,60]	FALSE	FALSE	FALSE	FALSE	FALSE	TRUE	FALSE	TRUE	FALSE	FALSE	FALSE	nasopharynx cancer
Female	zhuang	no	5.98	3.92	(30,40]	FALSE	FALSE	FALSE	FALSE	FALSE	TRUE	FALSE	TRUE	FALSE	FALSE	FALSE	nasopharynx cancer
Female	han	no	5.01	3.98	(40,50]	FALSE	FALSE	FALSE	FALSE	FALSE	TRUE	FALSE	TRUE	FALSE	FALSE	FALSE	nasopharynx cancer
Female	han	no	7.77	3.91	(70,100]	TRUE	FALSE	FALSE	FALSE	FALSE	TRUE	FALSE	TRUE	FALSE	FALSE	FALSE	nasopharynx cancer
Female	han	no	3.42	4	(30,40]	FALSE	FALSE	FALSE	FALSE	FALSE	TRUE	FALSE	TRUE	FALSE	FALSE	FALSE	nasopharynx cancer
Male	han	yes	8.05	10.37	(60,70]	TRUE	FALSE	FALSE	FALSE	FALSE	TRUE	FALSE	TRUE	FALSE	FALSE	FALSE	nasopharynx cancer
Female	han	no	5.67	3.98	(50,60]	FALSE	FALSE	FALSE	FALSE	FALSE	TRUE	FALSE	TRUE	FALSE	FALSE	FALSE	nasopharynx cancer
Female	zhuang	no	5.24	4	(30,40]	FALSE	FALSE	FALSE	FALSE	FALSE	TRUE	FALSE	TRUE	FALSE	FALSE	FALSE	nasopharynx cancer
Male	han	no	5.96	4.16	(50,60]	FALSE	FALSE	FALSE	FALSE	FALSE	TRUE	FALSE	TRUE	FALSE	FALSE	FALSE	nasopharynx cancer
Male	zhuang	no	6.02	4.99	(30,40]	FALSE	FALSE	FALSE	FALSE	FALSE	TRUE	FALSE	TRUE	FALSE	FALSE	FALSE	nasopharynx cancer
Male	han	no	4.59	6	(40,50]	FALSE	FALSE	FALSE	FALSE	FALSE	TRUE	FALSE	TRUE	FALSE	FALSE	FALSE	nasopharynx cancer
Male	han	no	6.35	6.01	(40,50]	FALSE	TRUE	FALSE	FALSE	FALSE	TRUE	FALSE	TRUE	FALSE	FALSE	FALSE	nasopharynx cancer
Male	zhuang	no	5.73	6.54	(40,50]	FALSE	FALSE	FALSE	FALSE	FALSE	TRUE	FALSE	TRUE	FALSE	FALSE	FALSE	nasopharynx cancer
Male	han	no	4.61	7.2	(50,60]	FALSE	FALSE	FALSE	FALSE	FALSE	TRUE	FALSE	TRUE	FALSE	FALSE	FALSE	nasopharynx cancer
Female	han	no	5.71	4	(30,40]	FALSE	FALSE	FALSE	FALSE	FALSE	TRUE	FALSE	TRUE	FALSE	FALSE	FALSE	nasopharynx cancer
Male	zhuang	no	4.32	5.38	(40,50]	FALSE	FALSE	FALSE	FALSE	FALSE	TRUE	FALSE	TRUE	FALSE	FALSE	FALSE	nasopharynx cancer
Male	han	no	6.54	8.33	(40,50]	FALSE	TRUE	TRUE	FALSE	FALSE	TRUE	FALSE	TRUE	FALSE	FALSE	FALSE	nasopharynx cancer
Female	other ethnic	no	6.94	5.15	(50,60]	FALSE	TRUE	FALSE	FALSE	FALSE	TRUE	FALSE	TRUE	FALSE	FALSE	FALSE	nasopharynx cancer
Female	zhuang	no	4.95	5.03	(60,70]	FALSE	FALSE	FALSE	FALSE	FALSE	TRUE	FALSE	TRUE	FALSE	FALSE	FALSE	nasopharynx cancer
Female	han	no	5.53	6.95	(0,30]	FALSE	FALSE	FALSE	FALSE	FALSE	TRUE	FALSE	TRUE	FALSE	FALSE	FALSE	nasopharynx cancer
Female	han	no	4.2	3.9	(40,50]	FALSE	FALSE	FALSE	FALSE	FALSE	TRUE	FALSE	TRUE	FALSE	FALSE	FALSE	nasopharynx cancer
Male	han	no	6.76	4.5	(60,70]	FALSE	TRUE	FALSE	FALSE	FALSE	TRUE	FALSE	TRUE	FALSE	FALSE	FALSE	nasopharynx cancer
Male	han	no	3.96	7.7	(60,70]	FALSE	FALSE	FALSE	FALSE	FALSE	TRUE	FALSE	TRUE	FALSE	FALSE	FALSE	nasopharynx cancer
Male	han	no	6.16	6.54	(40,50]	FALSE	TRUE	FALSE	FALSE	FALSE	TRUE	FALSE	TRUE	FALSE	FALSE	FALSE	nasopharynx cancer
Female	han	no	6.22	4.2	(40,50]	FALSE	TRUE	FALSE	FALSE	FALSE	TRUE	FALSE	TRUE	FALSE	FALSE	FALSE	nasopharynx cancer
Male	han	no	4.54	5.83	(40,50]	FALSE	FALSE	FALSE	FALSE	FALSE	TRUE	FALSE	TRUE	FALSE	FALSE	FALSE	nasopharynx cancer
Male	han	no	4.63	5.07	(40,50]	FALSE	FALSE	FALSE	FALSE	FALSE	TRUE	FALSE	TRUE	FALSE	FALSE	FALSE	nasopharynx cancer
Female	han	no	5.86	4.34	(40,50]	FALSE	FALSE	FALSE	FALSE	FALSE	TRUE	FALSE	TRUE	FALSE	FALSE	FALSE	nasopharynx cancer
Male	zhuang	no	4.85	4.3	(0,30]	FALSE	FALSE	FALSE	FALSE	FALSE	TRUE	FALSE	TRUE	FALSE	FALSE	FALSE	nasopharynx cancer
Male	han	no	5.51	6.54	(30,40]	FALSE	FALSE	FALSE	FALSE	FALSE	TRUE	FALSE	TRUE	FALSE	FALSE	FALSE	nasopharynx cancer
Female	han	no	6.73	4.18	(30,40]	FALSE	TRUE	FALSE	FALSE	FALSE	TRUE	FALSE	TRUE	FALSE	FALSE	FALSE	nasopharynx cancer
Female	zhuang	no	5.32	3.9	(30,40]	FALSE	FALSE	FALSE	FALSE	FALSE	TRUE	FALSE	TRUE	FALSE	FALSE	FALSE	nasopharynx cancer
Male	han	no	6.39	7.11	(30,40]	FALSE	TRUE	FALSE	FALSE	FALSE	TRUE	FALSE	TRUE	FALSE	FALSE	FALSE	nasopharynx cancer
Male	han	no	5.86	4.19	(40,50]	FALSE	FALSE	FALSE	FALSE	FALSE	TRUE	FALSE	TRUE	FALSE	FALSE	FALSE	nasopharynx cancer
Female	han	no	5.06	6.06	(60,70]	FALSE	FALSE	FALSE	FALSE	FALSE	TRUE	FALSE	TRUE	FALSE	FALSE	FALSE	nasopharynx cancer
Male	han	no	5.62	7.88	(30,40]	FALSE	FALSE	TRUE	FALSE	FALSE	TRUE	FALSE	TRUE	FALSE	FALSE	FALSE	nasopharynx cancer
Male	han	no	3.96	4.95	(30,40]	FALSE	FALSE	FALSE	FALSE	FALSE	TRUE	FALSE	TRUE	FALSE	FALSE	FALSE	nasopharynx cancer
Female	han	no	3.96	4.11	(50,60]	FALSE	FALSE	FALSE	FALSE	FALSE	TRUE	FALSE	TRUE	FALSE	FALSE	FALSE	nasopharynx cancer
Male	han	no	4.92	3.99	(40,50]	FALSE	FALSE	FALSE	FALSE	FALSE	TRUE	FALSE	TRUE	FALSE	FALSE	FALSE	nasopharynx cancer
Male	han	no	5.71	4.31	(50,60]	FALSE	FALSE	FALSE	FALSE	FALSE	TRUE	FALSE	TRUE	FALSE	FALSE	FALSE	nasopharynx cancer
Female	zhuang	no	4.02	3.92	(40,50]	FALSE	FALSE	FALSE	FALSE	FALSE	TRUE	FALSE	TRUE	FALSE	FALSE	FALSE	nasopharynx cancer
Male	han	yes	17.33	33.03	(40,50]	TRUE	FALSE	FALSE	FALSE	FALSE	TRUE	FALSE	TRUE	FALSE	FALSE	FALSE	nasopharynx cancer
Male	zhuang	no	7.23	6.37	(40,50]	TRUE	FALSE	FALSE	FALSE	FALSE	TRUE	FALSE	TRUE	FALSE	FALSE	FALSE	nasopharynx cancer
Female	han	no	4.21	6.45	(40,50]	FALSE	FALSE	FALSE	FALSE	FALSE	TRUE	FALSE	TRUE	FALSE	FALSE	FALSE	nasopharynx cancer
Male	han	no	6.61	4.21	(30,40]	FALSE	TRUE	FALSE	FALSE	FALSE	TRUE	FALSE	TRUE	FALSE	FALSE	FALSE	nasopharynx cancer
Female	han	no	6.57	4.15	(30,40]	FALSE	TRUE	FALSE	FALSE	FALSE	TRUE	FALSE	TRUE	FALSE	FALSE	FALSE	nasopharynx cancer
Female	han	no	3.89	3.9	(0,30]	FALSE	FALSE	FALSE	FALSE	FALSE	TRUE	FALSE	TRUE	FALSE	FALSE	FALSE	nasopharynx cancer
Male	zhuang	no	4.37	3.9	(40,50]	FALSE	FALSE	FALSE	FALSE	FALSE	TRUE	FALSE	TRUE	FALSE	FALSE	FALSE	nasopharynx cancer
Male	han	no	3.82	4.12	(40,50]	FALSE	FALSE	FALSE	FALSE	FALSE	TRUE	FALSE	TRUE	FALSE	FALSE	FALSE	nasopharynx cancer
Female	han	no	6.07	4.35	(60,70]	FALSE	FALSE	FALSE	FALSE	FALSE	TRUE	FALSE	TRUE	FALSE	FALSE	FALSE	nasopharynx cancer
Male	han	no	2.91	5.39	(40,50]	FALSE	FALSE	FALSE	FALSE	FALSE	TRUE	FALSE	TRUE	FALSE	FALSE	FALSE	nasopharynx cancer
Female	han	no	3.95	6.4	(30,40]	FALSE	FALSE	FALSE	FALSE	TRUE	TRUE	FALSE	TRUE	FALSE	FALSE	FALSE	nasopharynx cancer
Female	zhuang	no	4.29	7.39	(30,40]	FALSE	FALSE	FALSE	FALSE	FALSE	TRUE	FALSE	TRUE	FALSE	FALSE	FALSE	nasopharynx cancer
Male	han	no	6.09	4.3	(30,40]	FALSE	FALSE	FALSE	FALSE	FALSE	TRUE	FALSE	TRUE	FALSE	FALSE	FALSE	nasopharynx cancer
Male	han	no	5.28	8.87	(30,40]	FALSE	FALSE	TRUE	FALSE	FALSE	TRUE	FALSE	TRUE	FALSE	FALSE	FALSE	nasopharynx cancer
Male	han	no	4.68	7.56	(40,50]	FALSE	FALSE	FALSE	FALSE	FALSE	TRUE	FALSE	TRUE	FALSE	FALSE	FALSE	nasopharynx cancer
Male	zhuang	no	5.95	7.24	(30,40]	FALSE	FALSE	FALSE	FALSE	FALSE	TRUE	FALSE	TRUE	FALSE	FALSE	FALSE	nasopharynx cancer
Male	han	no	4.08	4.7	(50,60]	FALSE	FALSE	FALSE	FALSE	FALSE	TRUE	FALSE	TRUE	FALSE	FALSE	FALSE	nasopharynx cancer
Male	zhuang	no	5.72	14.8	(60,70]	TRUE	FALSE	FALSE	FALSE	FALSE	TRUE	FALSE	TRUE	FALSE	FALSE	FALSE	nasopharynx cancer
Male	han	no	4.31	7.02	(30,40]	FALSE	FALSE	FALSE	FALSE	FALSE	TRUE	FALSE	TRUE	FALSE	FALSE	FALSE	nasopharynx cancer
Female	han	no	4.76	5.62	(60,70]	FALSE	FALSE	FALSE	FALSE	FALSE	TRUE	FALSE	TRUE	FALSE	FALSE	FALSE	nasopharynx cancer
Male	zhuang	no	4.56	4.95	(30,40]	FALSE	FALSE	FALSE	FALSE	FALSE	TRUE	FALSE	TRUE	FALSE	FALSE	FALSE	nasopharynx cancer
Male	han	no	3.96	4.33	(60,70]	FALSE	FALSE	FALSE	FALSE	FALSE	TRUE	FALSE	TRUE	FALSE	FALSE	FALSE	nasopharynx cancer
Female	han	no	4.46	4.1	(60,70]	FALSE	FALSE	FALSE	FALSE	FALSE	TRUE	FALSE	TRUE	FALSE	FALSE	FALSE	nasopharynx cancer
Female	han	no	6.28	8.53	(50,60]	FALSE	TRUE	TRUE	FALSE	FALSE	TRUE	FALSE	TRUE	FALSE	FALSE	FALSE	nasopharynx cancer
Male	han	no	4.46	5.54	(40,50]	FALSE	FALSE	FALSE	FALSE	FALSE	TRUE	FALSE	TRUE	FALSE	FALSE	FALSE	nasopharynx cancer
Male	zhuang	no	5.15	5.42	(40,50]	FALSE	FALSE	FALSE	FALSE	FALSE	TRUE	FALSE	TRUE	FALSE	FALSE	FALSE	nasopharynx cancer
Male	zhuang	no	5.45	8.82	(50,60]	FALSE	FALSE	TRUE	FALSE	FALSE	TRUE	FALSE	TRUE	FALSE	FALSE	FALSE	nasopharynx cancer
Male	han	no	4.95	6.73	(50,60]	FALSE	FALSE	FALSE	FALSE	FALSE	TRUE	FALSE	TRUE	FALSE	FALSE	FALSE	nasopharynx cancer
Male	han	no	4.69	7.77	(30,40]	FALSE	FALSE	FALSE	FALSE	FALSE	TRUE	FALSE	TRUE	FALSE	FALSE	FALSE	nasopharynx cancer
Male	han	no	3.76	6.74	(40,50]	FALSE	FALSE	FALSE	FALSE	FALSE	TRUE	FALSE	TRUE	FALSE	FALSE	FALSE	nasopharynx cancer
Female	han	no	4.6	6.59	(0,30]	FALSE	FALSE	FALSE	FALSE	FALSE	TRUE	FALSE	TRUE	FALSE	FALSE	FALSE	nasopharynx cancer
Female	han	no	4.38	5.54	(30,40]	FALSE	FALSE	FALSE	FALSE	FALSE	TRUE	FALSE	TRUE	FALSE	FALSE	FALSE	nasopharynx cancer
Female	han	no	5.43	7.1	(70,100]	FALSE	FALSE	FALSE	FALSE	FALSE	TRUE	FALSE	TRUE	FALSE	FALSE	FALSE	nasopharynx cancer
Male	zhuang	no	4.97	7.5	(30,40]	FALSE	FALSE	FALSE	FALSE	FALSE	TRUE	FALSE	TRUE	FALSE	FALSE	FALSE	nasopharynx cancer
Male	zhuang	no	5.09	11.08	(60,70]	FALSE	FALSE	TRUE	FALSE	FALSE	TRUE	FALSE	TRUE	FALSE	FALSE	FALSE	nasopharynx cancer
Male	han	no	5.19	9.96	(40,50]	FALSE	FALSE	TRUE	FALSE	FALSE	TRUE	FALSE	TRUE	FALSE	FALSE	FALSE	nasopharynx cancer
Male	zhuang	no	4.54	8.51	(30,40]	FALSE	FALSE	TRUE	FALSE	FALSE	TRUE	FALSE	TRUE	FALSE	FALSE	FALSE	nasopharynx cancer
Male	zhuang	no	4.83	6.48	(30,40]	FALSE	FALSE	FALSE	FALSE	FALSE	TRUE	FALSE	TRUE	FALSE	FALSE	FALSE	nasopharynx cancer
Male	han	no	4.78	9.03	(50,60]	FALSE	FALSE	TRUE	FALSE	FALSE	TRUE	FALSE	TRUE	FALSE	FALSE	FALSE	nasopharynx cancer
Male	han	no	5.04	7.04	(50,60]	FALSE	FALSE	FALSE	FALSE	FALSE	TRUE	FALSE	TRUE	FALSE	FALSE	FALSE	nasopharynx cancer
Male	other ethnic	no	4.92	7.03	(40,50]	FALSE	FALSE	FALSE	FALSE	FALSE	TRUE	FALSE	TRUE	FALSE	FALSE	FALSE	nasopharynx cancer
Female	zhuang	no	5.25	7.06	(50,60]	FALSE	FALSE	FALSE	FALSE	FALSE	TRUE	FALSE	TRUE	FALSE	FALSE	FALSE	nasopharynx cancer
Female	han	no	6.08	9.82	(40,50]	FALSE	FALSE	TRUE	FALSE	FALSE	TRUE	FALSE	TRUE	FALSE	FALSE	FALSE	nasopharynx cancer
Male	han	no	5.38	7.04	(50,60]	FALSE	FALSE	FALSE	FALSE	FALSE	TRUE	FALSE	TRUE	FALSE	FALSE	FALSE	nasopharynx cancer
Female	han	no	5.34	5.98	(50,60]	FALSE	FALSE	FALSE	FALSE	FALSE	TRUE	FALSE	TRUE	FALSE	FALSE	FALSE	nasopharynx cancer
Female	han	no	4.84	5.74	(40,50]	FALSE	FALSE	FALSE	FALSE	FALSE	TRUE	FALSE	TRUE	FALSE	FALSE	FALSE	nasopharynx cancer
Male	han	no	6.92	15.3	(40,50]	TRUE	FALSE	FALSE	FALSE	FALSE	TRUE	FALSE	TRUE	FALSE	FALSE	FALSE	nasopharynx cancer
Male	han	no	5.91	5.81	(30,40]	FALSE	FALSE	FALSE	FALSE	FALSE	TRUE	FALSE	TRUE	FALSE	FALSE	FALSE	nasopharynx cancer
Male	han	no	5.04	7.46	(40,50]	FALSE	FALSE	FALSE	FALSE	FALSE	TRUE	FALSE	TRUE	FALSE	FALSE	FALSE	nasopharynx cancer
Female	zhuang	no	4.29	7.09	(50,60]	FALSE	FALSE	FALSE	FALSE	FALSE	TRUE	FALSE	TRUE	FALSE	FALSE	FALSE	nasopharynx cancer
Male	han	no	4.71	4.17	(40,50]	FALSE	FALSE	FALSE	FALSE	FALSE	TRUE	FALSE	TRUE	FALSE	FALSE	FALSE	nasopharynx cancer
Male	han	no	5.11	5.34	(40,50]	FALSE	FALSE	FALSE	FALSE	FALSE	TRUE	FALSE	TRUE	FALSE	FALSE	FALSE	nasopharynx cancer
Male	han	no	5.09	4.87	(50,60]	FALSE	FALSE	FALSE	FALSE	FALSE	TRUE	FALSE	TRUE	FALSE	FALSE	FALSE	nasopharynx cancer
Female	han	no	4.66	4.33	(0,30]	FALSE	FALSE	FALSE	FALSE	FALSE	TRUE	FALSE	TRUE	FALSE	FALSE	FALSE	nasopharynx cancer
Male	han	no	4.99	4.5	(60,70]	FALSE	FALSE	FALSE	FALSE	FALSE	TRUE	FALSE	TRUE	FALSE	FALSE	FALSE	nasopharynx cancer
Male	han	no	5.06	5.31	(30,40]	FALSE	FALSE	FALSE	FALSE	FALSE	TRUE	FALSE	TRUE	FALSE	FALSE	FALSE	nasopharynx cancer
Male	zhuang	no	5.57	7.39	(40,50]	FALSE	FALSE	FALSE	FALSE	FALSE	TRUE	FALSE	TRUE	FALSE	FALSE	FALSE	nasopharynx cancer
Male	zhuang	no	5.65	9.11	(40,50]	FALSE	FALSE	TRUE	FALSE	FALSE	TRUE	FALSE	TRUE	FALSE	FALSE	FALSE	nasopharynx cancer
Male	han	no	4.89	9.24	(30,40]	FALSE	FALSE	TRUE	FALSE	FALSE	TRUE	FALSE	TRUE	FALSE	FALSE	FALSE	nasopharynx cancer
Male	han	no	5.53	7.19	(50,60]	FALSE	FALSE	FALSE	FALSE	FALSE	TRUE	FALSE	TRUE	FALSE	FALSE	FALSE	nasopharynx cancer
Male	han	no	4.97	7.7	(50,60]	FALSE	FALSE	FALSE	FALSE	FALSE	TRUE	FALSE	TRUE	FALSE	FALSE	FALSE	nasopharynx cancer
Male	han	no	5.26	9.48	(50,60]	FALSE	FALSE	TRUE	FALSE	FALSE	TRUE	FALSE	TRUE	FALSE	FALSE	FALSE	nasopharynx cancer
Male	zhuang	no	5.56	5.83	(50,60]	FALSE	FALSE	FALSE	FALSE	FALSE	TRUE	FALSE	TRUE	FALSE	FALSE	FALSE	nasopharynx cancer
Male	han	no	4.54	4.08	(30,40]	FALSE	FALSE	FALSE	FALSE	FALSE	TRUE	FALSE	TRUE	FALSE	FALSE	FALSE	nasopharynx cancer
Male	zhuang	no	4.19	4.75	(40,50]	FALSE	FALSE	FALSE	FALSE	FALSE	TRUE	FALSE	TRUE	FALSE	FALSE	FALSE	nasopharynx cancer
Male	han	no	5.34	6.19	(50,60]	FALSE	FALSE	FALSE	FALSE	FALSE	TRUE	FALSE	TRUE	FALSE	FALSE	FALSE	nasopharynx cancer
Female	zhuang	no	5.27	9.42	(40,50]	FALSE	FALSE	TRUE	FALSE	FALSE	TRUE	FALSE	TRUE	FALSE	FALSE	FALSE	nasopharynx cancer
Female	zhuang	no	5.01	5.51	(40,50]	FALSE	FALSE	FALSE	FALSE	FALSE	TRUE	FALSE	TRUE	FALSE	FALSE	FALSE	nasopharynx cancer
Male	zhuang	no	5.26	6.3	(50,60]	FALSE	FALSE	FALSE	FALSE	FALSE	TRUE	FALSE	TRUE	FALSE	FALSE	FALSE	nasopharynx cancer
Female	han	no	4.9	4.83	(40,50]	FALSE	FALSE	FALSE	FALSE	FALSE	TRUE	FALSE	TRUE	FALSE	FALSE	FALSE	nasopharynx cancer
Male	han	no	5.71	9.68	(50,60]	FALSE	FALSE	TRUE	FALSE	FALSE	TRUE	FALSE	TRUE	FALSE	FALSE	FALSE	nasopharynx cancer
Male	zhuang	no	4.27	5.85	(40,50]	FALSE	FALSE	FALSE	FALSE	FALSE	TRUE	FALSE	TRUE	FALSE	FALSE	FALSE	nasopharynx cancer
Male	han	no	5.23	5.39	(40,50]	FALSE	FALSE	FALSE	FALSE	FALSE	TRUE	FALSE	TRUE	FALSE	FALSE	FALSE	nasopharynx cancer
Male	han	no	5.16	6.42	(40,50]	FALSE	FALSE	FALSE	FALSE	FALSE	TRUE	FALSE	TRUE	FALSE	FALSE	FALSE	nasopharynx cancer
Male	zhuang	no	5.43	6.14	(0,30]	FALSE	FALSE	FALSE	FALSE	FALSE	TRUE	FALSE	TRUE	FALSE	FALSE	FALSE	nasopharynx cancer
Male	zhuang	no	5.43	6.6	(30,40]	FALSE	FALSE	FALSE	FALSE	FALSE	TRUE	FALSE	TRUE	FALSE	FALSE	FALSE	nasopharynx cancer
Female	han	no	5.19	8.05	(30,40]	FALSE	FALSE	TRUE	FALSE	FALSE	TRUE	FALSE	TRUE	FALSE	FALSE	FALSE	nasopharynx cancer
Male	han	no	5.08	3.97	(40,50]	FALSE	FALSE	FALSE	FALSE	FALSE	TRUE	FALSE	TRUE	FALSE	FALSE	FALSE	nasopharynx cancer
Male	han	no	5.35	6.25	(70,100]	FALSE	FALSE	FALSE	FALSE	FALSE	TRUE	FALSE	TRUE	FALSE	FALSE	FALSE	nasopharynx cancer
Male	han	no	5.79	7.92	(40,50]	FALSE	FALSE	TRUE	FALSE	FALSE	TRUE	FALSE	TRUE	FALSE	FALSE	FALSE	nasopharynx cancer
Male	han	no	5.28	6.9	(40,50]	FALSE	FALSE	FALSE	FALSE	FALSE	TRUE	FALSE	TRUE	FALSE	FALSE	FALSE	nasopharynx cancer
Male	han	no	5.85	10.45	(60,70]	FALSE	FALSE	TRUE	FALSE	FALSE	TRUE	FALSE	TRUE	FALSE	FALSE	FALSE	nasopharynx cancer
Male	han	no	4.2	3.45	(40,50]	FALSE	FALSE	FALSE	FALSE	FALSE	TRUE	FALSE	TRUE	FALSE	FALSE	FALSE	nasopharynx cancer
Male	han	no	5.08	7.28	(30,40]	FALSE	FALSE	FALSE	FALSE	FALSE	TRUE	FALSE	TRUE	FALSE	FALSE	FALSE	nasopharynx cancer
Male	zhuang	no	4.69	5.46	(30,40]	FALSE	FALSE	FALSE	FALSE	FALSE	TRUE	FALSE	TRUE	FALSE	FALSE	FALSE	nasopharynx cancer
Female	han	no	5.5	7.01	(50,60]	FALSE	FALSE	FALSE	FALSE	FALSE	TRUE	FALSE	TRUE	FALSE	FALSE	FALSE	nasopharynx cancer
Female	han	no	4.19	5.53	(40,50]	FALSE	FALSE	FALSE	FALSE	FALSE	TRUE	FALSE	TRUE	FALSE	FALSE	FALSE	nasopharynx cancer
Male	zhuang	no	4.93	7.68	(50,60]	FALSE	FALSE	FALSE	FALSE	FALSE	TRUE	FALSE	TRUE	FALSE	FALSE	FALSE	nasopharynx cancer
Male	han	no	4.65	5.29	(40,50]	FALSE	FALSE	FALSE	FALSE	FALSE	TRUE	FALSE	TRUE	FALSE	FALSE	FALSE	nasopharynx cancer
Male	zhuang	no	5.58	5.93	(60,70]	FALSE	FALSE	FALSE	FALSE	FALSE	TRUE	FALSE	TRUE	FALSE	FALSE	FALSE	nasopharynx cancer
Male	zhuang	no	5.25	6.97	(40,50]	FALSE	FALSE	FALSE	FALSE	FALSE	TRUE	FALSE	TRUE	FALSE	FALSE	FALSE	nasopharynx cancer
Male	zhuang	no	5.01	6.2	(40,50]	FALSE	FALSE	FALSE	FALSE	FALSE	TRUE	FALSE	TRUE	FALSE	FALSE	FALSE	nasopharynx cancer
Male	han	no	5.35	6.84	(60,70]	FALSE	FALSE	FALSE	FALSE	FALSE	TRUE	FALSE	TRUE	FALSE	FALSE	FALSE	nasopharynx cancer
Male	han	no	5.9	5.35	(50,60]	FALSE	FALSE	FALSE	FALSE	FALSE	TRUE	FALSE	TRUE	FALSE	FALSE	FALSE	nasopharynx cancer
Male	zhuang	no	5.24	6.85	(60,70]	FALSE	FALSE	FALSE	FALSE	FALSE	TRUE	FALSE	TRUE	FALSE	FALSE	FALSE	nasopharynx cancer
Male	zhuang	no	4.85	5.59	(30,40]	FALSE	FALSE	FALSE	FALSE	FALSE	TRUE	FALSE	TRUE	FALSE	FALSE	FALSE	nasopharynx cancer
Male	zhuang	no	6.04	7.41	(50,60]	FALSE	FALSE	FALSE	FALSE	FALSE	TRUE	FALSE	TRUE	FALSE	FALSE	FALSE	nasopharynx cancer
Male	han	no	6.37	9.7	(60,70]	FALSE	TRUE	TRUE	FALSE	FALSE	TRUE	FALSE	TRUE	FALSE	FALSE	FALSE	nasopharynx cancer
Male	han	no	5.21	6.77	(50,60]	FALSE	FALSE	FALSE	FALSE	FALSE	TRUE	FALSE	TRUE	FALSE	FALSE	FALSE	nasopharynx cancer
Male	zhuang	no	4.91	9.27	(50,60]	FALSE	FALSE	TRUE	FALSE	FALSE	TRUE	FALSE	TRUE	FALSE	FALSE	FALSE	nasopharynx cancer
Male	zhuang	no	4.94	4.93	(30,40]	FALSE	FALSE	FALSE	FALSE	FALSE	TRUE	FALSE	TRUE	FALSE	FALSE	FALSE	nasopharynx cancer
Male	zhuang	no	5.13	5.52	(60,70]	FALSE	FALSE	FALSE	FALSE	FALSE	TRUE	FALSE	TRUE	FALSE	FALSE	FALSE	nasopharynx cancer
Female	han	no	7.24	7.75	(60,70]	TRUE	FALSE	FALSE	FALSE	FALSE	TRUE	FALSE	TRUE	FALSE	FALSE	FALSE	nasopharynx cancer
Male	other ethnic	no	5.11	6.54	(50,60]	FALSE	FALSE	FALSE	FALSE	FALSE	TRUE	FALSE	TRUE	FALSE	FALSE	FALSE	nasopharynx cancer
Male	han	no	5.18	7.1	(40,50]	FALSE	FALSE	FALSE	FALSE	FALSE	TRUE	FALSE	TRUE	FALSE	FALSE	FALSE	nasopharynx cancer
Male	han	no	7.84	7.99	(40,50]	TRUE	FALSE	FALSE	FALSE	FALSE	TRUE	FALSE	TRUE	FALSE	FALSE	FALSE	nasopharynx cancer
Male	zhuang	no	6.16	6.64	(50,60]	FALSE	TRUE	FALSE	FALSE	FALSE	TRUE	FALSE	TRUE	FALSE	FALSE	FALSE	nasopharynx cancer
Male	han	no	4.91	4.76	(40,50]	FALSE	FALSE	FALSE	FALSE	FALSE	TRUE	FALSE	TRUE	FALSE	FALSE	FALSE	nasopharynx cancer
Male	han	no	4.39	4.27	(40,50]	FALSE	FALSE	FALSE	FALSE	FALSE	TRUE	FALSE	TRUE	FALSE	FALSE	FALSE	nasopharynx cancer
Male	han	no	5.67	9.37	(50,60]	FALSE	FALSE	TRUE	FALSE	FALSE	TRUE	FALSE	TRUE	FALSE	FALSE	FALSE	nasopharynx cancer
Male	han	no	5.22	4.55	(50,60]	FALSE	FALSE	FALSE	FALSE	FALSE	TRUE	FALSE	TRUE	FALSE	FALSE	FALSE	nasopharynx cancer
Male	han	no	4.98	5.84	(40,50]	FALSE	FALSE	FALSE	FALSE	FALSE	TRUE	FALSE	TRUE	FALSE	FALSE	FALSE	nasopharynx cancer
Male	han	no	5.18	5.05	(50,60]	FALSE	FALSE	FALSE	FALSE	FALSE	TRUE	FALSE	TRUE	FALSE	FALSE	FALSE	nasopharynx cancer
Male	zhuang	no	5	6.16	(40,50]	FALSE	FALSE	FALSE	FALSE	FALSE	TRUE	FALSE	TRUE	FALSE	FALSE	FALSE	nasopharynx cancer
Male	han	no	5.88	8.25	(60,70]	FALSE	FALSE	TRUE	FALSE	FALSE	TRUE	FALSE	TRUE	FALSE	FALSE	FALSE	nasopharynx cancer
Male	han	no	5.23	5.38	(40,50]	FALSE	FALSE	FALSE	FALSE	FALSE	TRUE	FALSE	TRUE	FALSE	FALSE	FALSE	nasopharynx cancer
Male	han	no	5.82	4.45	(40,50]	FALSE	FALSE	FALSE	FALSE	FALSE	TRUE	FALSE	TRUE	FALSE	FALSE	FALSE	nasopharynx cancer
Male	han	no	4.9	8.3	(30,40]	FALSE	FALSE	TRUE	FALSE	FALSE	TRUE	FALSE	TRUE	FALSE	FALSE	FALSE	nasopharynx cancer
Male	han	no	5.71	6.11	(40,50]	FALSE	FALSE	FALSE	FALSE	FALSE	TRUE	FALSE	TRUE	FALSE	FALSE	FALSE	nasopharynx cancer
Male	han	no	4.42	5.97	(30,40]	FALSE	FALSE	FALSE	FALSE	FALSE	TRUE	FALSE	TRUE	FALSE	FALSE	FALSE	nasopharynx cancer
Male	zhuang	no	5.83	7.17	(50,60]	FALSE	FALSE	FALSE	FALSE	FALSE	TRUE	FALSE	TRUE	FALSE	FALSE	FALSE	nasopharynx cancer
Male	zhuang	no	5.07	5.36	(50,60]	FALSE	FALSE	FALSE	FALSE	FALSE	TRUE	FALSE	TRUE	FALSE	FALSE	FALSE	nasopharynx cancer
Male	han	no	5.54	7.98	(40,50]	FALSE	FALSE	TRUE	FALSE	FALSE	TRUE	FALSE	TRUE	FALSE	FALSE	FALSE	nasopharynx cancer
Male	han	no	6.26	6.37	(30,40]	FALSE	TRUE	FALSE	FALSE	FALSE	TRUE	FALSE	TRUE	FALSE	FALSE	FALSE	nasopharynx cancer
Female	zhuang	no	4.83	5.14	(30,40]	FALSE	FALSE	FALSE	FALSE	FALSE	TRUE	FALSE	TRUE	FALSE	FALSE	FALSE	nasopharynx cancer
Female	han	no	5.68	7.42	(40,50]	FALSE	FALSE	FALSE	FALSE	FALSE	TRUE	FALSE	TRUE	FALSE	FALSE	FALSE	nasopharynx cancer
Male	han	no	6.06	7.52	(40,50]	FALSE	FALSE	FALSE	FALSE	FALSE	TRUE	FALSE	TRUE	FALSE	FALSE	FALSE	nasopharynx cancer
Male	han	no	5.99	7.85	(40,50]	FALSE	FALSE	TRUE	FALSE	FALSE	TRUE	FALSE	TRUE	FALSE	FALSE	FALSE	nasopharynx cancer
Male	han	no	4.93	5.98	(30,40]	FALSE	FALSE	FALSE	FALSE	FALSE	TRUE	FALSE	TRUE	FALSE	FALSE	FALSE	nasopharynx cancer
Male	han	no	5.82	6.63	(40,50]	FALSE	FALSE	FALSE	FALSE	FALSE	TRUE	FALSE	TRUE	FALSE	FALSE	FALSE	nasopharynx cancer
Male	han	no	4.95	4.94	(0,30]	FALSE	FALSE	FALSE	FALSE	FALSE	TRUE	FALSE	TRUE	FALSE	FALSE	FALSE	nasopharynx cancer
Male	han	yes	7.38	11.32	(60,70]	TRUE	FALSE	FALSE	FALSE	FALSE	TRUE	FALSE	TRUE	FALSE	FALSE	FALSE	nasopharynx cancer
Male	zhuang	no	4.93	7.43	(30,40]	FALSE	FALSE	FALSE	FALSE	FALSE	TRUE	FALSE	TRUE	FALSE	FALSE	FALSE	nasopharynx cancer
Female	han	no	6.09	4.76	(40,50]	FALSE	FALSE	FALSE	FALSE	FALSE	TRUE	FALSE	TRUE	FALSE	FALSE	FALSE	nasopharynx cancer
Male	zhuang	no	5.48	4.76	(30,40]	FALSE	FALSE	FALSE	FALSE	FALSE	TRUE	FALSE	TRUE	FALSE	FALSE	FALSE	nasopharynx cancer
Male	zhuang	no	5.61	5.73	(40,50]	FALSE	FALSE	FALSE	FALSE	FALSE	TRUE	FALSE	TRUE	FALSE	FALSE	FALSE	nasopharynx cancer
Female	zhuang	no	4.41	4.36	(50,60]	FALSE	FALSE	FALSE	FALSE	FALSE	TRUE	FALSE	TRUE	FALSE	FALSE	FALSE	nasopharynx cancer
Male	zhuang	no	5.62	5.71	(40,50]	FALSE	FALSE	FALSE	FALSE	FALSE	TRUE	FALSE	TRUE	FALSE	FALSE	FALSE	nasopharynx cancer
Male	han	yes	8.99	19.93	(60,70]	TRUE	FALSE	FALSE	FALSE	FALSE	TRUE	FALSE	TRUE	FALSE	FALSE	FALSE	nasopharynx cancer
Male	han	no	4.78	10.12	(50,60]	FALSE	FALSE	TRUE	FALSE	FALSE	TRUE	FALSE	TRUE	FALSE	FALSE	FALSE	nasopharynx cancer
Male	han	no	4.55	5.39	(30,40]	FALSE	FALSE	FALSE	FALSE	FALSE	TRUE	FALSE	TRUE	FALSE	FALSE	FALSE	nasopharynx cancer
Female	han	no	5.62	7.72	(50,60]	FALSE	FALSE	FALSE	FALSE	FALSE	TRUE	FALSE	TRUE	FALSE	FALSE	FALSE	nasopharynx cancer
Male	han	no	4.64	4.35	(40,50]	FALSE	FALSE	FALSE	FALSE	FALSE	TRUE	FALSE	TRUE	FALSE	FALSE	FALSE	nasopharynx cancer
Male	han	no	5.16	8.49	(30,40]	FALSE	FALSE	TRUE	FALSE	FALSE	TRUE	FALSE	TRUE	FALSE	FALSE	FALSE	nasopharynx cancer
Female	han	no	5.09	5.02	(40,50]	FALSE	FALSE	FALSE	FALSE	FALSE	TRUE	FALSE	TRUE	FALSE	FALSE	FALSE	nasopharynx cancer
Female	han	no	4.34	5.24	(30,40]	FALSE	FALSE	FALSE	FALSE	FALSE	TRUE	FALSE	TRUE	FALSE	FALSE	FALSE	nasopharynx cancer
Male	han	no	4.48	5.81	(30,40]	FALSE	FALSE	FALSE	FALSE	FALSE	TRUE	FALSE	TRUE	FALSE	FALSE	FALSE	nasopharynx cancer
Male	han	no	5.34	5.98	(40,50]	FALSE	FALSE	FALSE	FALSE	FALSE	TRUE	FALSE	TRUE	FALSE	FALSE	FALSE	nasopharynx cancer
Male	han	no	6.03	10.92	(40,50]	FALSE	FALSE	TRUE	FALSE	FALSE	TRUE	FALSE	TRUE	FALSE	FALSE	FALSE	nasopharynx cancer
Male	zhuang	no	5.45	6.94	(30,40]	FALSE	FALSE	FALSE	FALSE	FALSE	TRUE	FALSE	TRUE	FALSE	FALSE	FALSE	nasopharynx cancer
Male	han	no	3.55	8.03	(50,60]	FALSE	FALSE	TRUE	FALSE	FALSE	TRUE	FALSE	TRUE	FALSE	FALSE	FALSE	nasopharynx cancer
Male	han	no	4.74	5.11	(70,100]	FALSE	FALSE	FALSE	FALSE	FALSE	TRUE	FALSE	TRUE	FALSE	FALSE	FALSE	nasopharynx cancer
Male	han	no	4.89	8.17	(60,70]	FALSE	FALSE	TRUE	FALSE	FALSE	TRUE	FALSE	TRUE	FALSE	FALSE	FALSE	nasopharynx cancer
Male	zhuang	no	4.82	4.13	(40,50]	FALSE	FALSE	FALSE	FALSE	FALSE	TRUE	FALSE	TRUE	FALSE	FALSE	FALSE	nasopharynx cancer
Male	han	no	5.61	4.81	(50,60]	FALSE	FALSE	FALSE	FALSE	FALSE	TRUE	FALSE	TRUE	FALSE	FALSE	FALSE	nasopharynx cancer
Male	han	no	3.65	4.72	(70,100]	FALSE	FALSE	FALSE	FALSE	FALSE	TRUE	FALSE	TRUE	FALSE	FALSE	FALSE	nasopharynx cancer
Male	han	no	5.01	4.41	(50,60]	FALSE	FALSE	FALSE	FALSE	FALSE	TRUE	FALSE	TRUE	FALSE	FALSE	FALSE	nasopharynx cancer
Male	zhuang	no	4.49	5.39	(0,30]	FALSE	FALSE	FALSE	FALSE	FALSE	TRUE	FALSE	TRUE	FALSE	FALSE	FALSE	nasopharynx cancer
Male	han	no	5.13	4.58	(30,40]	FALSE	FALSE	FALSE	FALSE	FALSE	TRUE	FALSE	TRUE	FALSE	FALSE	FALSE	nasopharynx cancer
Male	han	no	6.22	7.17	(50,60]	FALSE	TRUE	FALSE	FALSE	FALSE	TRUE	FALSE	TRUE	FALSE	FALSE	FALSE	nasopharynx cancer
Female	zhuang	no	4.72	5.81	(0,30]	FALSE	FALSE	FALSE	FALSE	FALSE	TRUE	FALSE	TRUE	FALSE	FALSE	FALSE	nasopharynx cancer
Male	han	no	4.57	11.2	(40,50]	TRUE	FALSE	FALSE	FALSE	FALSE	TRUE	FALSE	TRUE	FALSE	FALSE	FALSE	nasopharynx cancer
Female	zhuang	no	4.43	9.58	(0,30]	FALSE	FALSE	TRUE	FALSE	FALSE	TRUE	FALSE	TRUE	FALSE	FALSE	FALSE	nasopharynx cancer
Male	han	no	4.68	7.94	(40,50]	FALSE	FALSE	TRUE	FALSE	FALSE	TRUE	FALSE	TRUE	FALSE	FALSE	FALSE	nasopharynx cancer
Male	han	no	6.24	8.33	(40,50]	FALSE	TRUE	TRUE	FALSE	FALSE	TRUE	FALSE	TRUE	FALSE	FALSE	FALSE	nasopharynx cancer
Male	zhuang	no	3.93	5.7	(40,50]	FALSE	FALSE	FALSE	FALSE	FALSE	TRUE	FALSE	TRUE	FALSE	FALSE	FALSE	nasopharynx cancer
Male	han	no	5.48	8.38	(40,50]	FALSE	FALSE	TRUE	FALSE	FALSE	TRUE	FALSE	TRUE	FALSE	FALSE	FALSE	nasopharynx cancer
Male	han	no	4.82	4.55	(30,40]	FALSE	FALSE	FALSE	FALSE	FALSE	TRUE	FALSE	TRUE	FALSE	FALSE	FALSE	nasopharynx cancer
Male	han	no	7.4	9.7	(50,60]	TRUE	FALSE	FALSE	FALSE	FALSE	TRUE	FALSE	TRUE	FALSE	FALSE	FALSE	nasopharynx cancer
Male	han	no	5.01	5.11	(60,70]	FALSE	FALSE	FALSE	FALSE	FALSE	TRUE	FALSE	TRUE	FALSE	FALSE	FALSE	nasopharynx cancer
Male	han	no	4.71	7.72	(60,70]	FALSE	FALSE	FALSE	FALSE	FALSE	TRUE	FALSE	TRUE	FALSE	FALSE	FALSE	nasopharynx cancer
Male	zhuang	no	4.79	6.11	(50,60]	FALSE	FALSE	FALSE	FALSE	FALSE	TRUE	FALSE	TRUE	FALSE	FALSE	FALSE	nasopharynx cancer
Male	han	no	5.2	6.54	(40,50]	FALSE	FALSE	FALSE	FALSE	FALSE	TRUE	FALSE	TRUE	FALSE	FALSE	FALSE	nasopharynx cancer
Female	han	no	4.49	6.01	(40,50]	FALSE	FALSE	FALSE	FALSE	FALSE	TRUE	FALSE	TRUE	FALSE	FALSE	FALSE	nasopharynx cancer
Male	han	no	5.84	8.38	(40,50]	FALSE	FALSE	TRUE	FALSE	FALSE	TRUE	FALSE	TRUE	FALSE	FALSE	FALSE	nasopharynx cancer
Male	han	no	5.43	4.44	(40,50]	FALSE	FALSE	FALSE	FALSE	FALSE	TRUE	FALSE	TRUE	FALSE	FALSE	FALSE	nasopharynx cancer
Male	han	no	5.47	10.11	(70,100]	FALSE	FALSE	TRUE	FALSE	FALSE	TRUE	FALSE	TRUE	FALSE	FALSE	FALSE	nasopharynx cancer
Male	han	no	9.7	12.73	(30,40]	TRUE	FALSE	FALSE	FALSE	FALSE	TRUE	FALSE	TRUE	FALSE	FALSE	FALSE	nasopharynx cancer
Male	zhuang	no	5.27	5.38	(40,50]	FALSE	FALSE	FALSE	FALSE	FALSE	TRUE	FALSE	TRUE	FALSE	FALSE	FALSE	nasopharynx cancer
Male	zhuang	no	4.26	7.07	(40,50]	FALSE	FALSE	FALSE	FALSE	FALSE	TRUE	FALSE	TRUE	FALSE	FALSE	FALSE	nasopharynx cancer
Female	han	no	5.8	5.35	(30,40]	FALSE	FALSE	FALSE	FALSE	FALSE	TRUE	FALSE	TRUE	FALSE	FALSE	FALSE	nasopharynx cancer
Male	han	no	4.15	7.73	(30,40]	FALSE	FALSE	FALSE	FALSE	FALSE	TRUE	FALSE	TRUE	FALSE	FALSE	FALSE	nasopharynx cancer
Male	han	no	5.51	5.75	(30,40]	FALSE	FALSE	FALSE	FALSE	FALSE	TRUE	FALSE	TRUE	FALSE	FALSE	FALSE	nasopharynx cancer
Female	han	no	5.28	6.32	(30,40]	FALSE	FALSE	FALSE	FALSE	FALSE	TRUE	FALSE	TRUE	FALSE	FALSE	FALSE	nasopharynx cancer
Female	han	no	4.4	5.58	(40,50]	FALSE	FALSE	FALSE	FALSE	FALSE	TRUE	FALSE	TRUE	FALSE	FALSE	FALSE	nasopharynx cancer
Female	zhuang	no	4.62	5	(50,60]	FALSE	FALSE	FALSE	FALSE	FALSE	TRUE	FALSE	TRUE	FALSE	FALSE	FALSE	nasopharynx cancer
Male	han	no	4.59	9.24	(30,40]	FALSE	FALSE	TRUE	FALSE	FALSE	TRUE	FALSE	TRUE	FALSE	FALSE	FALSE	nasopharynx cancer
Male	zhuang	no	5.02	6.75	(40,50]	FALSE	FALSE	FALSE	FALSE	FALSE	TRUE	FALSE	TRUE	FALSE	FALSE	FALSE	nasopharynx cancer
Female	han	no	4.12	5.03	(0,30]	FALSE	FALSE	FALSE	FALSE	FALSE	TRUE	FALSE	TRUE	FALSE	FALSE	FALSE	nasopharynx cancer
Male	han	no	5.89	5.79	(50,60]	FALSE	FALSE	FALSE	FALSE	FALSE	TRUE	FALSE	TRUE	FALSE	FALSE	FALSE	nasopharynx cancer
Male	zhuang	no	3.85	6.52	(40,50]	FALSE	FALSE	FALSE	FALSE	FALSE	TRUE	FALSE	TRUE	FALSE	FALSE	FALSE	nasopharynx cancer
Male	han	no	5.25	9.04	(60,70]	FALSE	FALSE	TRUE	FALSE	FALSE	TRUE	FALSE	TRUE	FALSE	FALSE	FALSE	nasopharynx cancer
Male	han	no	5.07	6.15	(0,30]	FALSE	FALSE	FALSE	FALSE	FALSE	TRUE	FALSE	TRUE	FALSE	FALSE	FALSE	nasopharynx cancer
Male	han	no	5.4	7.47	(40,50]	FALSE	FALSE	FALSE	FALSE	FALSE	TRUE	FALSE	TRUE	FALSE	FALSE	FALSE	nasopharynx cancer
Male	zhuang	no	4.57	5.3	(40,50]	FALSE	FALSE	FALSE	FALSE	FALSE	TRUE	FALSE	TRUE	FALSE	FALSE	FALSE	nasopharynx cancer
Male	han	no	5.06	5.9	(40,50]	FALSE	FALSE	FALSE	FALSE	FALSE	TRUE	FALSE	TRUE	FALSE	FALSE	FALSE	nasopharynx cancer
Female	han	no	6.24	7.52	(50,60]	FALSE	TRUE	FALSE	FALSE	FALSE	TRUE	FALSE	TRUE	FALSE	FALSE	FALSE	nasopharynx cancer
Male	han	no	4.63	6.7	(60,70]	FALSE	FALSE	FALSE	FALSE	FALSE	TRUE	FALSE	TRUE	FALSE	FALSE	FALSE	nasopharynx cancer
Male	han	no	3.78	4.93	(30,40]	FALSE	FALSE	FALSE	FALSE	FALSE	TRUE	FALSE	TRUE	FALSE	FALSE	FALSE	nasopharynx cancer
Female	han	no	4.51	5.17	(40,50]	FALSE	FALSE	FALSE	FALSE	FALSE	TRUE	FALSE	TRUE	FALSE	FALSE	FALSE	nasopharynx cancer
Male	han	no	5.25	4.42	(40,50]	FALSE	FALSE	FALSE	FALSE	FALSE	TRUE	FALSE	TRUE	FALSE	FALSE	FALSE	nasopharynx cancer
Male	han	no	3.62	7.46	(40,50]	FALSE	FALSE	FALSE	FALSE	FALSE	TRUE	FALSE	TRUE	FALSE	FALSE	FALSE	nasopharynx cancer
Male	han	no	4.74	5.86	(40,50]	FALSE	FALSE	FALSE	FALSE	FALSE	TRUE	FALSE	TRUE	FALSE	FALSE	FALSE	nasopharynx cancer
Female	han	no	4.53	4.44	(30,40]	FALSE	FALSE	FALSE	FALSE	FALSE	TRUE	FALSE	TRUE	FALSE	FALSE	FALSE	nasopharynx cancer
Male	other ethnic	no	5.22	7.19	(30,40]	FALSE	FALSE	FALSE	FALSE	FALSE	TRUE	FALSE	TRUE	FALSE	FALSE	FALSE	nasopharynx cancer
Male	han	no	3.87	4.65	(40,50]	FALSE	FALSE	FALSE	FALSE	FALSE	TRUE	FALSE	TRUE	FALSE	FALSE	FALSE	nasopharynx cancer
Female	han	no	4.81	6.96	(50,60]	FALSE	FALSE	FALSE	FALSE	FALSE	TRUE	FALSE	TRUE	FALSE	FALSE	FALSE	nasopharynx cancer
Male	zhuang	no	4.81	5.29	(60,70]	FALSE	FALSE	FALSE	FALSE	FALSE	TRUE	FALSE	TRUE	FALSE	FALSE	FALSE	nasopharynx cancer
Male	han	no	4	6.03	(50,60]	FALSE	FALSE	FALSE	FALSE	FALSE	TRUE	FALSE	TRUE	FALSE	FALSE	FALSE	nasopharynx cancer
Male	han	no	4.31	7.54	(40,50]	FALSE	FALSE	FALSE	FALSE	FALSE	TRUE	FALSE	TRUE	FALSE	FALSE	FALSE	nasopharynx cancer
Male	zhuang	no	4.44	5.13	(0,30]	FALSE	FALSE	FALSE	FALSE	FALSE	TRUE	FALSE	TRUE	FALSE	FALSE	FALSE	nasopharynx cancer
Male	han	no	5	5.22	(30,40]	FALSE	FALSE	FALSE	FALSE	FALSE	TRUE	FALSE	TRUE	FALSE	FALSE	FALSE	nasopharynx cancer
Male	zhuang	no	4.47	5.86	(50,60]	FALSE	FALSE	FALSE	FALSE	FALSE	TRUE	FALSE	TRUE	FALSE	FALSE	FALSE	nasopharynx cancer
Male	han	no	6.35	8.07	(50,60]	FALSE	TRUE	TRUE	FALSE	FALSE	TRUE	FALSE	TRUE	FALSE	FALSE	FALSE	nasopharynx cancer
Male	zhuang	no	3.83	8.51	(40,50]	FALSE	FALSE	TRUE	FALSE	FALSE	TRUE	FALSE	TRUE	FALSE	FALSE	FALSE	nasopharynx cancer
Male	han	no	4.82	5.53	(40,50]	FALSE	FALSE	FALSE	FALSE	FALSE	TRUE	FALSE	TRUE	FALSE	FALSE	FALSE	nasopharynx cancer
Male	han	no	4.16	6.56	(0,30]	FALSE	FALSE	FALSE	FALSE	FALSE	TRUE	FALSE	TRUE	FALSE	FALSE	FALSE	nasopharynx cancer
Female	zhuang	no	5.27	7.46	(60,70]	FALSE	FALSE	FALSE	FALSE	FALSE	TRUE	FALSE	TRUE	FALSE	FALSE	FALSE	nasopharynx cancer
Female	han	yes	9.55	21.02	(50,60]	TRUE	FALSE	FALSE	FALSE	FALSE	TRUE	FALSE	TRUE	FALSE	FALSE	FALSE	nasopharynx cancer
Male	zhuang	no	4.91	6.76	(50,60]	FALSE	FALSE	FALSE	FALSE	FALSE	TRUE	FALSE	TRUE	FALSE	FALSE	FALSE	nasopharynx cancer
Male	han	no	5.07	9.26	(50,60]	FALSE	FALSE	TRUE	FALSE	FALSE	TRUE	FALSE	TRUE	FALSE	FALSE	FALSE	nasopharynx cancer
Female	han	no	5.16	6.66	(40,50]	FALSE	FALSE	FALSE	FALSE	FALSE	TRUE	FALSE	TRUE	FALSE	FALSE	FALSE	nasopharynx cancer
Female	zhuang	no	4.43	5.03	(30,40]	FALSE	FALSE	FALSE	FALSE	FALSE	TRUE	FALSE	TRUE	FALSE	FALSE	FALSE	nasopharynx cancer
Male	han	no	4.02	7.2	(0,30]	FALSE	FALSE	FALSE	FALSE	FALSE	TRUE	FALSE	TRUE	FALSE	FALSE	FALSE	nasopharynx cancer
Female	han	no	3.57	5.47	(0,30]	FALSE	FALSE	FALSE	FALSE	FALSE	TRUE	FALSE	TRUE	FALSE	FALSE	FALSE	nasopharynx cancer
Male	han	no	4.02	3.96	(30,40]	FALSE	FALSE	FALSE	FALSE	FALSE	TRUE	FALSE	TRUE	FALSE	FALSE	FALSE	nasopharynx cancer
Male	zhuang	no	4.55	7.56	(30,40]	FALSE	FALSE	FALSE	FALSE	FALSE	TRUE	FALSE	TRUE	FALSE	FALSE	FALSE	nasopharynx cancer
Male	han	no	3.3	5.08	(50,60]	FALSE	FALSE	FALSE	FALSE	FALSE	TRUE	FALSE	TRUE	FALSE	FALSE	FALSE	nasopharynx cancer
Male	han	no	4.3	3.62	(40,50]	FALSE	FALSE	FALSE	FALSE	FALSE	TRUE	FALSE	TRUE	FALSE	FALSE	FALSE	nasopharynx cancer
Female	han	no	3.67	5.82	(30,40]	FALSE	FALSE	FALSE	FALSE	FALSE	TRUE	FALSE	TRUE	FALSE	FALSE	FALSE	nasopharynx cancer
Male	han	no	3.77	5.14	(50,60]	FALSE	FALSE	FALSE	FALSE	FALSE	TRUE	FALSE	TRUE	FALSE	FALSE	FALSE	nasopharynx cancer
Female	zhuang	no	4.47	4.8	(50,60]	FALSE	FALSE	FALSE	FALSE	FALSE	TRUE	FALSE	TRUE	FALSE	FALSE	FALSE	nasopharynx cancer
Male	han	no	3.78	3.9	(30,40]	FALSE	FALSE	FALSE	FALSE	FALSE	TRUE	FALSE	TRUE	FALSE	FALSE	FALSE	nasopharynx cancer
Female	zhuang	no	4.48	5.58	(30,40]	FALSE	FALSE	FALSE	FALSE	FALSE	TRUE	FALSE	TRUE	FALSE	FALSE	FALSE	nasopharynx cancer
Male	han	no	5.52	4.31	(30,40]	FALSE	FALSE	FALSE	FALSE	FALSE	TRUE	FALSE	TRUE	FALSE	FALSE	FALSE	nasopharynx cancer
Male	han	no	5.03	7.18	(50,60]	FALSE	FALSE	FALSE	FALSE	FALSE	TRUE	FALSE	TRUE	FALSE	FALSE	FALSE	nasopharynx cancer
Male	han	no	4.6	6.18	(50,60]	FALSE	FALSE	FALSE	FALSE	FALSE	TRUE	FALSE	TRUE	FALSE	FALSE	FALSE	nasopharynx cancer
Male	han	no	3.82	8.14	(40,50]	FALSE	FALSE	TRUE	FALSE	FALSE	TRUE	FALSE	TRUE	FALSE	FALSE	FALSE	nasopharynx cancer
Male	zhuang	no	4.68	6.32	(40,50]	FALSE	FALSE	FALSE	FALSE	FALSE	TRUE	FALSE	TRUE	FALSE	FALSE	FALSE	nasopharynx cancer
Male	zhuang	no	3.81	5.14	(0,30]	FALSE	FALSE	FALSE	FALSE	FALSE	TRUE	FALSE	TRUE	FALSE	FALSE	FALSE	nasopharynx cancer
Male	zhuang	no	5.09	5.65	(40,50]	FALSE	FALSE	FALSE	FALSE	FALSE	TRUE	FALSE	TRUE	FALSE	FALSE	FALSE	nasopharynx cancer
Female	han	no	4.71	6.47	(30,40]	FALSE	FALSE	FALSE	FALSE	FALSE	TRUE	FALSE	TRUE	FALSE	FALSE	FALSE	nasopharynx cancer
Male	han	no	4.76	8.37	(40,50]	FALSE	FALSE	TRUE	FALSE	FALSE	TRUE	FALSE	TRUE	FALSE	FALSE	FALSE	nasopharynx cancer
Female	zhuang	no	4.55	4.85	(30,40]	FALSE	FALSE	FALSE	FALSE	FALSE	TRUE	FALSE	TRUE	FALSE	FALSE	FALSE	nasopharynx cancer
Male	han	no	4.45	10.28	(30,40]	FALSE	FALSE	TRUE	FALSE	FALSE	TRUE	FALSE	TRUE	FALSE	FALSE	FALSE	nasopharynx cancer
Female	zhuang	no	4.88	4.16	(40,50]	FALSE	FALSE	FALSE	FALSE	FALSE	FALSE	TRUE	TRUE	FALSE	FALSE	FALSE	cervical cancer
Female	zhuang	no	4.53	5.04	(30,40]	FALSE	FALSE	FALSE	FALSE	FALSE	FALSE	TRUE	TRUE	FALSE	FALSE	FALSE	cervical cancer
Female	han	no	4.66	4.76	(50,60]	FALSE	FALSE	FALSE	FALSE	FALSE	FALSE	TRUE	TRUE	FALSE	FALSE	FALSE	cervical cancer
Female	han	no	5.02	9.76	(60,70]	FALSE	FALSE	TRUE	FALSE	FALSE	FALSE	TRUE	TRUE	FALSE	FALSE	FALSE	cervical cancer
Female	han	yes	8.7	6.74	(60,70]	TRUE	FALSE	FALSE	FALSE	FALSE	FALSE	TRUE	TRUE	FALSE	FALSE	FALSE	cervical cancer
Female	han	no	5.4	4.31	(50,60]	FALSE	FALSE	FALSE	FALSE	FALSE	FALSE	TRUE	TRUE	FALSE	FALSE	FALSE	cervical cancer
Female	han	no	5.21	5.03	(40,50]	FALSE	FALSE	FALSE	FALSE	FALSE	FALSE	TRUE	TRUE	FALSE	FALSE	FALSE	cervical cancer
Female	han	no	6.65	6.05	(50,60]	FALSE	TRUE	FALSE	FALSE	FALSE	FALSE	TRUE	TRUE	FALSE	FALSE	FALSE	cervical cancer
Female	zhuang	no	3.98	3.1	(40,50]	FALSE	FALSE	FALSE	FALSE	FALSE	FALSE	TRUE	TRUE	FALSE	FALSE	FALSE	cervical cancer
Female	han	no	5.09	6.03	(50,60]	FALSE	FALSE	FALSE	FALSE	FALSE	FALSE	TRUE	TRUE	FALSE	FALSE	FALSE	cervical cancer
Female	zhuang	no	5.27	3.72	(30,40]	FALSE	FALSE	FALSE	FALSE	FALSE	FALSE	TRUE	TRUE	FALSE	FALSE	FALSE	cervical cancer
Female	zhuang	no	4.49	7.22	(50,60]	FALSE	FALSE	FALSE	FALSE	FALSE	FALSE	TRUE	TRUE	FALSE	FALSE	FALSE	cervical cancer
Female	zhuang	no	5.64	5.03	(70,100]	FALSE	FALSE	FALSE	FALSE	FALSE	FALSE	TRUE	TRUE	FALSE	FALSE	FALSE	cervical cancer
Female	han	no	4.32	4.78	(50,60]	FALSE	FALSE	FALSE	FALSE	FALSE	FALSE	TRUE	TRUE	FALSE	FALSE	FALSE	cervical cancer
Female	han	no	5.82	5.55	(60,70]	FALSE	FALSE	FALSE	FALSE	FALSE	FALSE	TRUE	TRUE	FALSE	FALSE	FALSE	cervical cancer
Female	han	no	5.46	6.58	(30,40]	FALSE	FALSE	FALSE	FALSE	FALSE	FALSE	TRUE	TRUE	FALSE	FALSE	FALSE	cervical cancer
Female	zhuang	no	4.88	7.56	(50,60]	FALSE	FALSE	FALSE	FALSE	FALSE	FALSE	TRUE	TRUE	FALSE	FALSE	FALSE	cervical cancer
Female	zhuang	no	3.78	3.9	(50,60]	FALSE	FALSE	FALSE	FALSE	FALSE	FALSE	TRUE	TRUE	FALSE	FALSE	FALSE	cervical cancer
Female	han	no	4.22	6.6	(50,60]	FALSE	FALSE	FALSE	FALSE	FALSE	FALSE	TRUE	TRUE	FALSE	FALSE	FALSE	cervical cancer
Female	han	no	4.7	4.03	(40,50]	FALSE	FALSE	FALSE	FALSE	FALSE	FALSE	TRUE	TRUE	FALSE	FALSE	FALSE	cervical cancer
Female	han	no	4.51	4.99	(30,40]	FALSE	FALSE	FALSE	FALSE	FALSE	FALSE	TRUE	TRUE	FALSE	FALSE	FALSE	cervical cancer
Female	zhuang	no	5.12	4.28	(30,40]	FALSE	FALSE	FALSE	FALSE	FALSE	FALSE	TRUE	TRUE	FALSE	FALSE	FALSE	cervical cancer
Female	zhuang	no	5.09	7.81	(50,60]	FALSE	FALSE	TRUE	FALSE	FALSE	FALSE	TRUE	TRUE	FALSE	FALSE	FALSE	cervical cancer
Female	han	no	5.43	5.41	(50,60]	FALSE	FALSE	FALSE	FALSE	FALSE	FALSE	TRUE	TRUE	FALSE	FALSE	FALSE	cervical cancer
Female	han	no	4.76	6.29	(40,50]	FALSE	FALSE	FALSE	FALSE	FALSE	FALSE	TRUE	TRUE	FALSE	FALSE	FALSE	cervical cancer
Female	han	no	4.53	5.06	(40,50]	FALSE	FALSE	FALSE	FALSE	FALSE	FALSE	TRUE	TRUE	FALSE	FALSE	FALSE	cervical cancer
Female	zhuang	yes	5.88	8.91	(50,60]	TRUE	FALSE	FALSE	FALSE	FALSE	FALSE	TRUE	TRUE	FALSE	FALSE	FALSE	cervical cancer
Female	han	no	5.02	7.43	(40,50]	FALSE	FALSE	FALSE	FALSE	FALSE	FALSE	TRUE	TRUE	FALSE	FALSE	FALSE	cervical cancer
Female	other ethnic	no	4.92	6.78	(50,60]	FALSE	FALSE	FALSE	FALSE	FALSE	FALSE	TRUE	TRUE	FALSE	FALSE	FALSE	cervical cancer
Female	zhuang	no	5.36	4.81	(40,50]	FALSE	FALSE	FALSE	FALSE	FALSE	FALSE	TRUE	TRUE	FALSE	FALSE	FALSE	cervical cancer
Female	zhuang	no	5.41	7.09	(50,60]	FALSE	FALSE	FALSE	FALSE	FALSE	FALSE	TRUE	TRUE	FALSE	FALSE	FALSE	cervical cancer
Female	han	no	4.78	6.26	(30,40]	FALSE	FALSE	FALSE	FALSE	FALSE	FALSE	TRUE	TRUE	FALSE	FALSE	FALSE	cervical cancer
Female	zhuang	no	5.72	4.58	(50,60]	FALSE	FALSE	FALSE	FALSE	FALSE	FALSE	TRUE	TRUE	FALSE	FALSE	FALSE	cervical cancer
Female	han	no	4.58	5.06	(60,70]	FALSE	FALSE	FALSE	FALSE	FALSE	FALSE	TRUE	TRUE	FALSE	FALSE	FALSE	cervical cancer
Female	han	no	6.96	8.12	(50,60]	FALSE	TRUE	TRUE	FALSE	FALSE	FALSE	TRUE	TRUE	FALSE	FALSE	FALSE	cervical cancer
Female	han	no	5.44	9.42	(60,70]	FALSE	FALSE	TRUE	FALSE	FALSE	FALSE	TRUE	TRUE	FALSE	FALSE	FALSE	cervical cancer
Female	han	no	4.17	4.67	(40,50]	FALSE	FALSE	FALSE	FALSE	FALSE	FALSE	TRUE	TRUE	FALSE	FALSE	FALSE	cervical cancer
Female	han	no	5.27	5.03	(50,60]	FALSE	FALSE	FALSE	FALSE	FALSE	FALSE	TRUE	TRUE	FALSE	FALSE	FALSE	cervical cancer
Female	han	no	5.3	7.44	(30,40]	FALSE	FALSE	FALSE	FALSE	FALSE	FALSE	TRUE	TRUE	FALSE	FALSE	FALSE	cervical cancer
Female	zhuang	no	3.61	5.42	(30,40]	FALSE	FALSE	FALSE	FALSE	FALSE	FALSE	TRUE	TRUE	FALSE	FALSE	FALSE	cervical cancer
Female	han	no	4.73	4.57	(30,40]	FALSE	FALSE	FALSE	FALSE	FALSE	FALSE	TRUE	TRUE	FALSE	FALSE	FALSE	cervical cancer
Female	zhuang	no	5.78	3.95	(40,50]	FALSE	FALSE	FALSE	FALSE	FALSE	FALSE	TRUE	TRUE	FALSE	FALSE	FALSE	cervical cancer
Female	han	no	4.02	4.83	(40,50]	FALSE	FALSE	FALSE	FALSE	FALSE	FALSE	TRUE	TRUE	FALSE	FALSE	FALSE	cervical cancer
Female	han	no	4.63	5.3	(40,50]	FALSE	FALSE	FALSE	FALSE	FALSE	FALSE	TRUE	TRUE	FALSE	FALSE	FALSE	cervical cancer
Female	zhuang	no	4.54	4.87	(40,50]	FALSE	FALSE	FALSE	FALSE	FALSE	FALSE	TRUE	TRUE	FALSE	FALSE	FALSE	cervical cancer
Female	han	no	4.91	5.21	(30,40]	FALSE	FALSE	FALSE	FALSE	FALSE	FALSE	TRUE	TRUE	FALSE	FALSE	FALSE	cervical cancer
Female	zhuang	no	5.13	3.99	(40,50]	FALSE	FALSE	FALSE	FALSE	FALSE	FALSE	TRUE	TRUE	FALSE	FALSE	FALSE	cervical cancer
Female	zhuang	no	4.07	6.5	(40,50]	FALSE	FALSE	FALSE	FALSE	FALSE	FALSE	TRUE	TRUE	FALSE	FALSE	FALSE	cervical cancer
Female	han	no	3.9	8.63	(60,70]	FALSE	FALSE	TRUE	FALSE	FALSE	FALSE	TRUE	TRUE	FALSE	FALSE	FALSE	cervical cancer
Female	han	no	6.22	6.73	(50,60]	FALSE	TRUE	FALSE	FALSE	FALSE	FALSE	TRUE	TRUE	FALSE	FALSE	FALSE	cervical cancer
Female	han	no	3.63	3.9	(50,60]	FALSE	FALSE	FALSE	FALSE	FALSE	FALSE	TRUE	TRUE	FALSE	FALSE	FALSE	cervical cancer
Female	han	no	3.79	6.46	(50,60]	FALSE	FALSE	FALSE	FALSE	FALSE	FALSE	TRUE	TRUE	FALSE	FALSE	FALSE	cervical cancer
Female	zhuang	no	3.72	3.95	(30,40]	FALSE	FALSE	FALSE	FALSE	FALSE	FALSE	TRUE	TRUE	FALSE	FALSE	FALSE	cervical cancer
Female	han	no	4.68	4.36	(60,70]	FALSE	FALSE	FALSE	FALSE	FALSE	FALSE	TRUE	TRUE	FALSE	FALSE	FALSE	cervical cancer
Female	han	no	5.07	7.02	(40,50]	FALSE	FALSE	FALSE	FALSE	FALSE	FALSE	TRUE	TRUE	FALSE	FALSE	FALSE	cervical cancer
Female	zhuang	no	4.87	4.75	(50,60]	FALSE	FALSE	FALSE	FALSE	FALSE	FALSE	TRUE	TRUE	FALSE	FALSE	FALSE	cervical cancer
Female	han	no	4.9	9.31	(40,50]	FALSE	FALSE	TRUE	FALSE	FALSE	FALSE	TRUE	TRUE	FALSE	FALSE	FALSE	cervical cancer
Female	zhuang	no	4.98	6.47	(50,60]	FALSE	FALSE	FALSE	FALSE	FALSE	FALSE	TRUE	TRUE	FALSE	FALSE	FALSE	cervical cancer
Female	han	no	4.02	4.93	(40,50]	FALSE	FALSE	FALSE	FALSE	FALSE	FALSE	TRUE	TRUE	FALSE	FALSE	FALSE	cervical cancer
Female	han	no	4.78	3.92	(60,70]	FALSE	FALSE	FALSE	FALSE	FALSE	FALSE	TRUE	TRUE	FALSE	FALSE	FALSE	cervical cancer
Female	han	no	4.68	12.57	(60,70]	TRUE	FALSE	FALSE	FALSE	FALSE	FALSE	TRUE	TRUE	FALSE	FALSE	FALSE	cervical cancer
Female	han	no	4.29	5.07	(30,40]	FALSE	FALSE	FALSE	FALSE	FALSE	FALSE	TRUE	TRUE	FALSE	FALSE	FALSE	cervical cancer
Female	han	yes	6.77	8.13	(50,60]	TRUE	FALSE	FALSE	FALSE	FALSE	FALSE	TRUE	TRUE	FALSE	FALSE	FALSE	cervical cancer
Female	zhuang	no	5.2	9.69	(50,60]	FALSE	FALSE	TRUE	FALSE	FALSE	FALSE	TRUE	TRUE	FALSE	FALSE	FALSE	cervical cancer
Female	han	no	4.42	7.47	(40,50]	FALSE	FALSE	FALSE	FALSE	FALSE	FALSE	TRUE	TRUE	FALSE	FALSE	FALSE	cervical cancer
Female	han	no	4.21	4.1	(30,40]	FALSE	FALSE	FALSE	FALSE	FALSE	FALSE	TRUE	TRUE	FALSE	FALSE	FALSE	cervical cancer
Female	zhuang	no	3.9	4.6	(40,50]	FALSE	FALSE	FALSE	FALSE	FALSE	FALSE	TRUE	TRUE	FALSE	FALSE	FALSE	cervical cancer
Female	han	no	4.33	4.64	(40,50]	FALSE	FALSE	FALSE	FALSE	FALSE	FALSE	TRUE	TRUE	FALSE	FALSE	FALSE	cervical cancer
Female	han	no	4.26	4.21	(30,40]	FALSE	FALSE	FALSE	FALSE	FALSE	FALSE	TRUE	TRUE	FALSE	FALSE	FALSE	cervical cancer
Female	han	no	3.48	6.89	(40,50]	FALSE	FALSE	FALSE	FALSE	FALSE	FALSE	TRUE	TRUE	FALSE	FALSE	FALSE	cervical cancer
Female	han	no	4.03	3.91	(40,50]	FALSE	FALSE	FALSE	FALSE	FALSE	FALSE	TRUE	TRUE	FALSE	FALSE	FALSE	cervical cancer
Female	other ethnic	yes	7.74	8.95	(50,60]	TRUE	FALSE	FALSE	FALSE	FALSE	FALSE	TRUE	TRUE	FALSE	FALSE	FALSE	cervical cancer
Female	other ethnic	no	3.81	3.98	(30,40]	FALSE	FALSE	FALSE	FALSE	FALSE	FALSE	TRUE	TRUE	FALSE	FALSE	FALSE	cervical cancer
Female	zhuang	no	4.59	5.69	(40,50]	FALSE	FALSE	FALSE	FALSE	FALSE	FALSE	TRUE	TRUE	FALSE	FALSE	FALSE	cervical cancer
Female	han	no	4.26	5.31	(40,50]	FALSE	FALSE	FALSE	FALSE	FALSE	FALSE	TRUE	TRUE	FALSE	FALSE	FALSE	cervical cancer
Female	zhuang	no	4.33	9.36	(50,60]	FALSE	FALSE	TRUE	FALSE	FALSE	FALSE	TRUE	TRUE	FALSE	FALSE	FALSE	cervical cancer
Female	han	yes	5.37	8.96	(40,50]	TRUE	FALSE	FALSE	FALSE	FALSE	FALSE	TRUE	TRUE	FALSE	FALSE	FALSE	cervical cancer
Female	han	no	5.66	6.07	(50,60]	FALSE	FALSE	FALSE	FALSE	FALSE	FALSE	TRUE	TRUE	FALSE	FALSE	FALSE	cervical cancer
Female	han	no	4.32	6.26	(50,60]	FALSE	FALSE	FALSE	FALSE	FALSE	FALSE	TRUE	TRUE	FALSE	FALSE	FALSE	cervical cancer
Female	han	no	3.93	4.61	(30,40]	FALSE	FALSE	FALSE	FALSE	FALSE	FALSE	TRUE	TRUE	FALSE	FALSE	FALSE	cervical cancer
Female	han	no	3.95	4.93	(40,50]	FALSE	FALSE	FALSE	FALSE	FALSE	FALSE	TRUE	TRUE	FALSE	FALSE	FALSE	cervical cancer
Female	han	no	3.71	3.57	(40,50]	FALSE	FALSE	FALSE	FALSE	FALSE	FALSE	TRUE	TRUE	FALSE	FALSE	FALSE	cervical cancer
Female	other ethnic	no	4.92	4.12	(30,40]	FALSE	FALSE	FALSE	FALSE	FALSE	FALSE	TRUE	TRUE	FALSE	FALSE	FALSE	cervical cancer
Female	han	no	4.27	3.96	(50,60]	FALSE	FALSE	FALSE	FALSE	FALSE	FALSE	TRUE	TRUE	FALSE	FALSE	FALSE	cervical cancer
Female	zhuang	no	3.59	8.41	(40,50]	FALSE	FALSE	TRUE	FALSE	FALSE	FALSE	TRUE	TRUE	FALSE	FALSE	FALSE	cervical cancer
Female	han	no	3.9	5.22	(40,50]	FALSE	FALSE	FALSE	FALSE	FALSE	FALSE	TRUE	TRUE	FALSE	FALSE	FALSE	cervical cancer
Female	han	no	4.41	3.96	(50,60]	FALSE	FALSE	FALSE	FALSE	FALSE	FALSE	TRUE	TRUE	FALSE	FALSE	FALSE	cervical cancer
Female	han	no	3.74	6.36	(50,60]	FALSE	FALSE	FALSE	FALSE	FALSE	FALSE	TRUE	TRUE	FALSE	FALSE	FALSE	cervical cancer
Female	han	no	5.68	4.09	(40,50]	FALSE	FALSE	FALSE	FALSE	FALSE	FALSE	TRUE	TRUE	FALSE	FALSE	FALSE	cervical cancer
Female	han	no	11.67	5.72	(50,60]	TRUE	FALSE	FALSE	FALSE	FALSE	FALSE	TRUE	TRUE	FALSE	FALSE	FALSE	cervical cancer
Female	han	no	4.41	4.85	(60,70]	FALSE	FALSE	FALSE	FALSE	FALSE	FALSE	TRUE	TRUE	FALSE	FALSE	FALSE	cervical cancer
Female	zhuang	no	4.2	6.99	(40,50]	FALSE	FALSE	FALSE	FALSE	FALSE	FALSE	TRUE	TRUE	FALSE	FALSE	FALSE	cervical cancer
Female	zhuang	no	3.34	4.83	(40,50]	FALSE	FALSE	FALSE	FALSE	FALSE	FALSE	TRUE	TRUE	FALSE	FALSE	FALSE	cervical cancer
Female	han	no	4.49	7.93	(50,60]	FALSE	FALSE	TRUE	FALSE	FALSE	FALSE	TRUE	TRUE	FALSE	FALSE	FALSE	cervical cancer
Female	han	no	4.77	4.28	(30,40]	FALSE	FALSE	FALSE	FALSE	FALSE	FALSE	TRUE	TRUE	FALSE	FALSE	FALSE	cervical cancer
Female	han	no	4.3	4.28	(50,60]	FALSE	FALSE	FALSE	FALSE	FALSE	FALSE	TRUE	TRUE	FALSE	FALSE	FALSE	cervical cancer
Female	han	no	5.01	3.89	(40,50]	FALSE	FALSE	FALSE	FALSE	FALSE	FALSE	TRUE	TRUE	FALSE	FALSE	FALSE	cervical cancer
Female	han	no	4.25	8.35	(40,50]	FALSE	FALSE	TRUE	FALSE	FALSE	FALSE	TRUE	TRUE	FALSE	FALSE	FALSE	cervical cancer
Female	han	no	3.37	10.57	(40,50]	FALSE	FALSE	TRUE	FALSE	FALSE	FALSE	TRUE	TRUE	FALSE	FALSE	FALSE	cervical cancer
Female	zhuang	no	5.54	9.36	(40,50]	FALSE	FALSE	TRUE	FALSE	FALSE	FALSE	TRUE	TRUE	FALSE	FALSE	FALSE	cervical cancer
Female	zhuang	no	4.98	6.91	(60,70]	FALSE	FALSE	FALSE	FALSE	FALSE	FALSE	TRUE	TRUE	FALSE	FALSE	FALSE	cervical cancer
Female	han	no	5.04	5.79	(40,50]	FALSE	FALSE	FALSE	FALSE	FALSE	FALSE	TRUE	TRUE	FALSE	FALSE	FALSE	cervical cancer
Female	han	no	4.87	6.47	(60,70]	FALSE	FALSE	FALSE	FALSE	FALSE	FALSE	TRUE	TRUE	FALSE	FALSE	FALSE	cervical cancer
Female	han	no	5.39	11.91	(40,50]	TRUE	FALSE	FALSE	FALSE	FALSE	FALSE	TRUE	TRUE	FALSE	FALSE	FALSE	cervical cancer
Female	han	no	5.46	7.09	(40,50]	FALSE	FALSE	FALSE	FALSE	FALSE	FALSE	TRUE	TRUE	FALSE	FALSE	FALSE	cervical cancer
Female	han	no	5.31	7	(30,40]	FALSE	FALSE	FALSE	FALSE	FALSE	FALSE	TRUE	TRUE	FALSE	FALSE	FALSE	cervical cancer
Female	han	no	3.97	19.82	(30,40]	TRUE	FALSE	FALSE	FALSE	FALSE	FALSE	TRUE	TRUE	FALSE	FALSE	FALSE	cervical cancer
Female	zhuang	no	4.32	6.04	(50,60]	FALSE	FALSE	FALSE	FALSE	FALSE	FALSE	TRUE	TRUE	FALSE	FALSE	FALSE	cervical cancer
Female	han	no	6.53	8.17	(40,50]	FALSE	TRUE	TRUE	FALSE	FALSE	FALSE	TRUE	TRUE	FALSE	FALSE	FALSE	cervical cancer
Female	han	no	4.89	9.32	(40,50]	FALSE	FALSE	TRUE	FALSE	FALSE	FALSE	TRUE	TRUE	FALSE	FALSE	FALSE	cervical cancer
Female	han	no	3.84	5.11	(50,60]	FALSE	FALSE	FALSE	FALSE	FALSE	FALSE	TRUE	TRUE	FALSE	FALSE	FALSE	cervical cancer
Female	han	no	4.46	4.9	(30,40]	FALSE	FALSE	FALSE	FALSE	FALSE	FALSE	TRUE	TRUE	FALSE	FALSE	FALSE	cervical cancer
Female	han	no	4.38	6.13	(30,40]	FALSE	FALSE	FALSE	FALSE	FALSE	FALSE	TRUE	TRUE	FALSE	FALSE	FALSE	cervical cancer
Female	han	no	4.64	3.89	(0,30]	FALSE	FALSE	FALSE	FALSE	FALSE	FALSE	TRUE	TRUE	FALSE	FALSE	FALSE	cervical cancer
Female	zhuang	no	4.16	4.22	(40,50]	FALSE	FALSE	FALSE	FALSE	FALSE	FALSE	TRUE	TRUE	FALSE	FALSE	FALSE	cervical cancer
Female	han	no	5.07	10.25	(40,50]	FALSE	FALSE	TRUE	FALSE	FALSE	FALSE	TRUE	TRUE	FALSE	FALSE	FALSE	cervical cancer
Female	zhuang	no	4.91	5.79	(30,40]	FALSE	FALSE	FALSE	FALSE	FALSE	FALSE	TRUE	TRUE	FALSE	FALSE	FALSE	cervical cancer
Female	han	no	4.61	8.53	(40,50]	FALSE	FALSE	TRUE	FALSE	FALSE	FALSE	TRUE	TRUE	FALSE	FALSE	FALSE	cervical cancer
Female	han	no	5.67	4.57	(50,60]	FALSE	FALSE	FALSE	FALSE	FALSE	FALSE	TRUE	TRUE	FALSE	FALSE	FALSE	cervical cancer
Female	other ethnic	no	5.8	5.98	(40,50]	FALSE	FALSE	FALSE	FALSE	FALSE	FALSE	TRUE	TRUE	FALSE	FALSE	FALSE	cervical cancer
Female	han	no	5.94	5	(40,50]	FALSE	FALSE	FALSE	FALSE	FALSE	FALSE	TRUE	TRUE	FALSE	FALSE	FALSE	cervical cancer
Female	zhuang	no	4.42	5.64	(70,100]	FALSE	FALSE	FALSE	FALSE	FALSE	FALSE	TRUE	TRUE	FALSE	FALSE	FALSE	cervical cancer
Female	zhuang	no	6.99	8.35	(40,50]	FALSE	TRUE	TRUE	FALSE	FALSE	FALSE	TRUE	TRUE	FALSE	FALSE	FALSE	cervical cancer
Female	han	no	5.07	6.23	(60,70]	FALSE	FALSE	FALSE	FALSE	FALSE	FALSE	TRUE	TRUE	FALSE	FALSE	FALSE	cervical cancer
Female	zhuang	no	5.62	7.73	(50,60]	FALSE	FALSE	FALSE	FALSE	FALSE	FALSE	TRUE	TRUE	FALSE	FALSE	FALSE	cervical cancer
Female	han	no	4.2	5.76	(50,60]	FALSE	FALSE	FALSE	FALSE	FALSE	FALSE	TRUE	TRUE	FALSE	FALSE	FALSE	cervical cancer
Female	zhuang	no	4.25	4.53	(40,50]	FALSE	FALSE	FALSE	FALSE	FALSE	FALSE	TRUE	TRUE	FALSE	FALSE	FALSE	cervical cancer
Female	han	no	4.51	6.21	(40,50]	FALSE	FALSE	FALSE	FALSE	FALSE	FALSE	TRUE	TRUE	FALSE	FALSE	FALSE	cervical cancer
Female	zhuang	no	4.88	4.94	(30,40]	FALSE	FALSE	FALSE	FALSE	FALSE	FALSE	TRUE	TRUE	FALSE	FALSE	FALSE	cervical cancer
Female	han	no	5.62	6.17	(50,60]	FALSE	FALSE	FALSE	FALSE	FALSE	FALSE	TRUE	TRUE	FALSE	FALSE	FALSE	cervical cancer
Female	han	no	5.27	6.09	(40,50]	FALSE	FALSE	FALSE	FALSE	FALSE	FALSE	TRUE	TRUE	FALSE	FALSE	FALSE	cervical cancer
Female	other ethnic	no	5.03	5.89	(30,40]	FALSE	FALSE	FALSE	FALSE	FALSE	FALSE	TRUE	TRUE	FALSE	FALSE	FALSE	cervical cancer
Female	han	no	5.19	7.09	(60,70]	FALSE	FALSE	FALSE	FALSE	FALSE	FALSE	TRUE	TRUE	FALSE	FALSE	FALSE	cervical cancer
Female	han	no	3.9	4.8	(50,60]	FALSE	FALSE	FALSE	FALSE	FALSE	FALSE	TRUE	TRUE	FALSE	FALSE	FALSE	cervical cancer
Female	han	no	4.21	6.41	(60,70]	FALSE	FALSE	FALSE	FALSE	FALSE	FALSE	TRUE	TRUE	FALSE	FALSE	FALSE	cervical cancer
Female	han	no	3.73	6.44	(50,60]	FALSE	FALSE	FALSE	FALSE	FALSE	FALSE	TRUE	TRUE	FALSE	FALSE	FALSE	cervical cancer
Female	zhuang	no	3.04	4.22	(40,50]	FALSE	FALSE	FALSE	FALSE	FALSE	FALSE	TRUE	TRUE	FALSE	FALSE	FALSE	cervical cancer
Female	zhuang	no	5.98	7.18	(70,100]	FALSE	FALSE	FALSE	FALSE	FALSE	FALSE	TRUE	TRUE	FALSE	FALSE	FALSE	cervical cancer
Female	zhuang	no	4	6.33	(70,100]	FALSE	FALSE	FALSE	FALSE	FALSE	FALSE	TRUE	TRUE	FALSE	FALSE	FALSE	cervical cancer
Female	zhuang	no	3.86	7.89	(50,60]	FALSE	FALSE	TRUE	FALSE	FALSE	FALSE	TRUE	TRUE	FALSE	FALSE	FALSE	cervical cancer
Female	han	no	4.82	7.07	(50,60]	FALSE	FALSE	FALSE	FALSE	FALSE	FALSE	TRUE	TRUE	FALSE	FALSE	FALSE	cervical cancer
Female	han	no	5.32	6.14	(60,70]	FALSE	FALSE	FALSE	FALSE	FALSE	FALSE	TRUE	TRUE	FALSE	FALSE	FALSE	cervical cancer
Female	zhuang	no	5.15	5.75	(40,50]	FALSE	FALSE	FALSE	FALSE	FALSE	FALSE	TRUE	TRUE	FALSE	FALSE	FALSE	cervical cancer
Female	han	no	6.03	7.39	(50,60]	FALSE	FALSE	FALSE	FALSE	FALSE	FALSE	TRUE	TRUE	FALSE	FALSE	FALSE	cervical cancer
Female	han	no	3.68	5.76	(40,50]	FALSE	FALSE	FALSE	FALSE	FALSE	FALSE	TRUE	TRUE	FALSE	FALSE	FALSE	cervical cancer
Female	han	no	3.66	4.03	(30,40]	FALSE	FALSE	FALSE	FALSE	FALSE	FALSE	TRUE	TRUE	FALSE	FALSE	FALSE	cervical cancer
Female	han	no	5.66	6.12	(30,40]	FALSE	FALSE	FALSE	FALSE	FALSE	FALSE	TRUE	TRUE	FALSE	FALSE	FALSE	cervical cancer
Female	han	no	4.81	6.28	(30,40]	FALSE	FALSE	FALSE	FALSE	FALSE	FALSE	TRUE	TRUE	FALSE	FALSE	FALSE	cervical cancer
Female	han	no	4.17	6.22	(50,60]	FALSE	FALSE	FALSE	FALSE	FALSE	FALSE	TRUE	TRUE	FALSE	FALSE	FALSE	cervical cancer
Female	han	no	5.05	7.63	(0,30]	FALSE	FALSE	FALSE	FALSE	FALSE	FALSE	TRUE	TRUE	FALSE	FALSE	FALSE	cervical cancer
Female	zhuang	no	4.66	4.76	(40,50]	FALSE	FALSE	FALSE	FALSE	FALSE	FALSE	TRUE	TRUE	FALSE	FALSE	FALSE	cervical cancer
Female	zhuang	yes	5.14	12.62	(60,70]	TRUE	FALSE	FALSE	FALSE	FALSE	FALSE	TRUE	TRUE	FALSE	FALSE	FALSE	cervical cancer
Female	han	no	5.46	5.09	(50,60]	FALSE	FALSE	FALSE	FALSE	FALSE	FALSE	TRUE	TRUE	FALSE	FALSE	FALSE	cervical cancer
Female	han	no	5.32	5.67	(60,70]	FALSE	FALSE	FALSE	FALSE	FALSE	FALSE	TRUE	TRUE	FALSE	FALSE	FALSE	cervical cancer
Female	zhuang	no	4.39	4.15	(30,40]	FALSE	FALSE	FALSE	FALSE	FALSE	FALSE	TRUE	TRUE	FALSE	FALSE	FALSE	cervical cancer
Female	zhuang	no	4.73	7.67	(30,40]	FALSE	FALSE	FALSE	FALSE	FALSE	FALSE	TRUE	TRUE	FALSE	FALSE	FALSE	cervical cancer
Female	han	no	5.89	7.86	(50,60]	FALSE	FALSE	TRUE	FALSE	FALSE	FALSE	TRUE	TRUE	FALSE	FALSE	FALSE	cervical cancer
Female	zhuang	no	4.66	5.7	(50,60]	FALSE	FALSE	FALSE	FALSE	FALSE	FALSE	TRUE	TRUE	FALSE	FALSE	FALSE	cervical cancer
Female	han	no	4.91	7.59	(50,60]	FALSE	FALSE	FALSE	FALSE	FALSE	FALSE	TRUE	TRUE	FALSE	FALSE	FALSE	cervical cancer
Female	han	yes	4.82	8.59	(0,30]	TRUE	FALSE	FALSE	FALSE	FALSE	FALSE	TRUE	TRUE	FALSE	FALSE	FALSE	cervical cancer
Female	zhuang	no	5.05	4.78	(60,70]	FALSE	FALSE	FALSE	FALSE	FALSE	FALSE	TRUE	TRUE	FALSE	FALSE	FALSE	cervical cancer
Female	han	no	5.06	6.5	(50,60]	FALSE	FALSE	FALSE	FALSE	FALSE	FALSE	TRUE	TRUE	FALSE	FALSE	FALSE	cervical cancer
Female	zhuang	no	4.76	6.66	(50,60]	FALSE	FALSE	FALSE	FALSE	FALSE	FALSE	TRUE	TRUE	FALSE	FALSE	FALSE	cervical cancer
Female	han	no	5.29	5.07	(40,50]	FALSE	FALSE	FALSE	FALSE	FALSE	FALSE	TRUE	TRUE	FALSE	FALSE	FALSE	cervical cancer
Female	han	no	5.75	5.82	(40,50]	FALSE	FALSE	FALSE	FALSE	FALSE	FALSE	TRUE	TRUE	FALSE	FALSE	FALSE	cervical cancer
Female	zhuang	no	5.75	8.43	(30,40]	FALSE	FALSE	TRUE	FALSE	FALSE	FALSE	TRUE	TRUE	FALSE	FALSE	FALSE	cervical cancer
Female	zhuang	no	5.23	10.01	(50,60]	FALSE	FALSE	TRUE	FALSE	FALSE	FALSE	TRUE	TRUE	FALSE	FALSE	FALSE	cervical cancer
Female	han	no	6.36	5.99	(40,50]	FALSE	TRUE	FALSE	FALSE	FALSE	FALSE	TRUE	TRUE	FALSE	FALSE	FALSE	cervical cancer
Female	zhuang	no	5.6	5.83	(40,50]	FALSE	FALSE	FALSE	FALSE	FALSE	FALSE	TRUE	TRUE	FALSE	FALSE	FALSE	cervical cancer
Female	han	yes	7.32	7.29	(40,50]	TRUE	FALSE	FALSE	FALSE	FALSE	FALSE	TRUE	TRUE	FALSE	FALSE	FALSE	cervical cancer
Female	han	no	5.51	8.69	(40,50]	FALSE	FALSE	TRUE	FALSE	FALSE	FALSE	TRUE	TRUE	FALSE	FALSE	FALSE	cervical cancer
Female	han	no	4.36	7.66	(40,50]	FALSE	FALSE	FALSE	FALSE	FALSE	FALSE	TRUE	TRUE	FALSE	FALSE	FALSE	cervical cancer
Female	han	yes	6.37	8.8	(40,50]	TRUE	FALSE	FALSE	FALSE	FALSE	FALSE	TRUE	TRUE	FALSE	FALSE	FALSE	cervical cancer
Female	han	no	5.31	5.73	(30,40]	FALSE	FALSE	FALSE	FALSE	FALSE	FALSE	TRUE	TRUE	FALSE	FALSE	FALSE	cervical cancer
Female	han	no	4.86	5	(30,40]	FALSE	FALSE	FALSE	FALSE	FALSE	FALSE	TRUE	TRUE	FALSE	FALSE	FALSE	cervical cancer
Female	other ethnic	no	5.44	5.93	(40,50]	FALSE	FALSE	FALSE	FALSE	FALSE	FALSE	TRUE	TRUE	FALSE	FALSE	FALSE	cervical cancer
Female	han	no	5.67	5.48	(50,60]	FALSE	FALSE	FALSE	FALSE	FALSE	FALSE	TRUE	TRUE	FALSE	FALSE	FALSE	cervical cancer
Female	zhuang	no	4.73	6.05	(50,60]	FALSE	FALSE	FALSE	FALSE	FALSE	FALSE	TRUE	TRUE	FALSE	FALSE	FALSE	cervical cancer
Female	han	no	4.4	4.78	(0,30]	FALSE	FALSE	FALSE	FALSE	FALSE	FALSE	TRUE	TRUE	FALSE	FALSE	FALSE	cervical cancer
Female	han	no	5.03	6.44	(40,50]	FALSE	FALSE	FALSE	FALSE	FALSE	FALSE	TRUE	TRUE	FALSE	FALSE	FALSE	cervical cancer
Female	zhuang	no	4.91	5.7	(40,50]	FALSE	FALSE	FALSE	FALSE	FALSE	FALSE	TRUE	TRUE	FALSE	FALSE	FALSE	cervical cancer
Female	zhuang	no	5.16	4.75	(30,40]	FALSE	FALSE	FALSE	FALSE	FALSE	FALSE	TRUE	TRUE	FALSE	FALSE	FALSE	cervical cancer
Female	han	no	5.67	9.96	(50,60]	FALSE	FALSE	TRUE	FALSE	FALSE	FALSE	TRUE	TRUE	FALSE	FALSE	FALSE	cervical cancer
Female	han	yes	7.1	7.22	(40,50]	TRUE	FALSE	FALSE	FALSE	FALSE	FALSE	TRUE	TRUE	FALSE	FALSE	FALSE	cervical cancer
Female	han	no	4.58	5.17	(50,60]	FALSE	FALSE	FALSE	FALSE	FALSE	FALSE	TRUE	TRUE	FALSE	FALSE	FALSE	cervical cancer
Female	han	no	3.74	9.6	(40,50]	FALSE	FALSE	TRUE	FALSE	FALSE	FALSE	TRUE	TRUE	FALSE	FALSE	FALSE	cervical cancer
Female	han	no	4.53	4.9	(30,40]	FALSE	FALSE	FALSE	FALSE	FALSE	FALSE	TRUE	TRUE	FALSE	FALSE	FALSE	cervical cancer
Female	han	no	5.45	6.71	(40,50]	FALSE	FALSE	FALSE	FALSE	FALSE	FALSE	TRUE	TRUE	FALSE	FALSE	FALSE	cervical cancer
Female	han	no	4.27	8	(30,40]	FALSE	FALSE	TRUE	FALSE	FALSE	FALSE	TRUE	TRUE	FALSE	FALSE	FALSE	cervical cancer
Female	han	no	3.81	9	(50,60]	FALSE	FALSE	TRUE	FALSE	FALSE	FALSE	TRUE	TRUE	FALSE	FALSE	FALSE	cervical cancer
Female	han	no	4.79	5.97	(40,50]	FALSE	FALSE	FALSE	FALSE	FALSE	FALSE	TRUE	TRUE	FALSE	FALSE	FALSE	cervical cancer
Female	han	no	14.08	14.16	(70,100]	TRUE	FALSE	FALSE	FALSE	FALSE	FALSE	TRUE	TRUE	FALSE	FALSE	FALSE	cervical cancer
Female	han	no	4.02	7	(50,60]	FALSE	FALSE	FALSE	FALSE	FALSE	FALSE	TRUE	TRUE	FALSE	FALSE	FALSE	cervical cancer
Female	zhuang	no	4.95	4.25	(40,50]	FALSE	FALSE	FALSE	FALSE	FALSE	FALSE	TRUE	TRUE	FALSE	FALSE	FALSE	cervical cancer
Female	zhuang	no	4.2	4.75	(50,60]	FALSE	FALSE	FALSE	FALSE	FALSE	FALSE	TRUE	TRUE	FALSE	FALSE	FALSE	cervical cancer
Female	han	no	6.14	15.89	(50,60]	TRUE	FALSE	FALSE	FALSE	FALSE	FALSE	TRUE	TRUE	FALSE	FALSE	FALSE	cervical cancer
Female	zhuang	no	3.75	6.98	(50,60]	FALSE	FALSE	FALSE	FALSE	FALSE	FALSE	TRUE	TRUE	FALSE	FALSE	FALSE	cervical cancer
Female	han	no	4.04	5.52	(40,50]	FALSE	FALSE	FALSE	FALSE	FALSE	FALSE	TRUE	TRUE	FALSE	FALSE	FALSE	cervical cancer
Female	han	no	4.31	4.82	(40,50]	FALSE	FALSE	FALSE	FALSE	FALSE	FALSE	TRUE	TRUE	FALSE	FALSE	FALSE	cervical cancer
Female	han	no	5.54	6.14	(70,100]	FALSE	FALSE	FALSE	FALSE	FALSE	FALSE	TRUE	TRUE	FALSE	FALSE	FALSE	cervical cancer
Female	han	no	5.18	6.93	(40,50]	FALSE	FALSE	FALSE	FALSE	FALSE	FALSE	TRUE	TRUE	FALSE	FALSE	FALSE	cervical cancer
Female	han	no	5.94	4.77	(40,50]	FALSE	FALSE	FALSE	FALSE	FALSE	FALSE	TRUE	TRUE	FALSE	FALSE	FALSE	cervical cancer
Female	han	no	6.46	15.97	(50,60]	TRUE	FALSE	FALSE	FALSE	FALSE	FALSE	TRUE	TRUE	FALSE	FALSE	FALSE	cervical cancer
Female	zhuang	no	4.87	6.75	(40,50]	FALSE	FALSE	FALSE	FALSE	FALSE	FALSE	TRUE	TRUE	FALSE	FALSE	FALSE	cervical cancer
Female	zhuang	no	4.99	6.27	(40,50]	FALSE	FALSE	FALSE	FALSE	FALSE	FALSE	TRUE	TRUE	FALSE	FALSE	FALSE	cervical cancer
Female	zhuang	no	4.34	5.09	(30,40]	FALSE	FALSE	FALSE	FALSE	FALSE	FALSE	TRUE	TRUE	FALSE	FALSE	FALSE	cervical cancer
Female	han	no	5.17	5.78	(50,60]	FALSE	FALSE	FALSE	FALSE	FALSE	FALSE	TRUE	TRUE	FALSE	FALSE	FALSE	cervical cancer
Female	han	no	5.85	7.25	(40,50]	FALSE	FALSE	FALSE	FALSE	FALSE	FALSE	TRUE	TRUE	FALSE	FALSE	FALSE	cervical cancer
Female	han	no	5.63	6.72	(40,50]	FALSE	FALSE	FALSE	FALSE	FALSE	FALSE	TRUE	TRUE	FALSE	FALSE	FALSE	cervical cancer
Female	han	no	3.9	5.59	(40,50]	FALSE	FALSE	FALSE	FALSE	FALSE	FALSE	TRUE	TRUE	FALSE	FALSE	FALSE	cervical cancer
Female	zhuang	no	5.64	6.17	(70,100]	FALSE	FALSE	FALSE	FALSE	FALSE	FALSE	TRUE	TRUE	FALSE	FALSE	FALSE	cervical cancer
[truncated: 2,611 more rows]
