# Supplementary material for: High prevalence of diabetes mellitus and impaired glucose tolerance in liver cancer patients: A hospital based study of 4610 patients with benign tumors or specific cancers
Source: F1000Res. 2016 Jun 16;5:1397. [Version 1] doi: 10.12688/f1000research.8457.1 (PMC4995685; doi:10.12688/f1000research.8457.1)
Supplement: Data analysis using R [file f1000research-5-9106-s0001.tgz]

Archive with 1 entries (1 files):
- 34f81079-e26f-47ba-a136-7ff1b41af50c_newdataana.R
