# Supplementary material for: High prevalence of diabetes mellitus and impaired glucose tolerance in liver cancer patients: A hospital based study of 4610 patients with benign tumors or specific cancers
Source: F1000Res. 2016 Jun 16;5:1397. [Version 1] doi: 10.12688/f1000research.8457.1 (PMC4995685; doi:10.12688/f1000research.8457.1)
Supplement: Data analysis using R [file f1000research-5-9106-s0001.tgz › 34f81079-e26f-47ba-a136-7ff1b41af50c_newdataana.R]

setwd(“~/rawdata”)
library("epicalc")
zap()
ch1<-read.csv("rawdata.csv")
head(ch1)
chfinaladd<-.data
chfinal<-.data
use(chfinal)
head(.data)
#to make figure 1
tiff("Figure1.tiff", width = 18,  height=12,units = 'cm', res = 300)
pyramid(age,sex,binwidth=10,printTable=TRUE,main="Population pyramid",bar.label ="auto",percent=c("each"),col.gender = c("pink","lightblue"))
dev.off()
#to make table 1
tableStack(vars=c("sex","age","ethnic","DM","IFG","IGT"),by=Diagnosis)
lwtable1<-tableStack(vars=c("sex","age","ethnic","DM","IFG","IGT"),by=Diagnosis)
write.csv(lwtable1, file="lwtable1.csv")
#to make table 2
sex<-relevel(sex,ref="Female")
ethnic<-relevel(ethnic,ref="zhuang")
levels(Diagnosis)
Diagnosis<-relevel(Diagnosis,ref="benign tumor")
logistic.display(glm(DM~sex+ethnic+age.gr+Diagnosis,binomial))
lwtable2<-logistic.display(glm(DM~sex+ethnic+age.gr+Diagnosis,binomial))
write.csv(lwtable2$table, file="lwtable2.csv")
#to make table 3
logistic.display(glm(IGT~sex+ethnic+age.gr+Diagnosis,binomial))
lwtable3<-logistic.display(glm(IGT~sex+ethnic+age.gr+Diagnosis,binomial))
write.csv(lwtable3$table, file="lwtable3.csv")
#to make table 4
logistic.display(glm(IFG~sex+ethnic+age.gr+Diagnosis,binomial))
lwtable4<-logistic.display(glm(IFG~sex+ethnic+age.gr+Diagnosis,binomial))
write.csv(lwtable4$table, file="lwtable4.csv")
